# Supplementary material for: Analysis of Key Genes Involved in Potato Anthocyanin Biosynthesis Based on Genomics and Transcriptomics Data
Source: Front Plant Sci. 2019 May 14;10:603. doi: 10.3389/fpls.2019.00603 (PMC6527903; doi:10.3389/fpls.2019.00603)
Supplement: TABLE S1 — Other candidate genes found by collinear analysis. [file Table_1.XLS]

## Sheet: Sheet1
R2R3-MYB genes	corresponding collinear genes
PGSC0003DMT400031607	PGSC0003DMT400020979
PGSC0003DMT400060168	PGSC0003DMT400047825
PGSC0003DMT400060168	PGSC0003DMT400029953
PGSC0003DMT400034372	PGSC0003DMT400045183
PGSC0003DMT400078477	PGSC0003DMT400028231
PGSC0003DMT400078477	PGSC0003DMT400011743
PGSC0003DMT400080427	PGSC0003DMT400085829
PGSC0003DMT400050287	PGSC0003DMT400007351
PGSC0003DMT400047219	PGSC0003DMT400079714
PGSC0003DMT400047219	PGSC0003DMT400060594
PGSC0003DMT400017844	PGSC0003DMT400022771
PGSC0003DMT400022009	PGSC0003DMT400034263
PGSC0003DMT400022009	PGSC0003DMT400086566
PGSC0003DMT400022009	PGSC0003DMT400035941
PGSC0003DMT400022009	PGSC0003DMT400066066
PGSC0003DMT400097096	PGSC0003DMT400085006
PGSC0003DMT400047076	PGSC0003DMT400014418
PGSC0003DMT400047076	PGSC0003DMT400062839
PGSC0003DMT400046645	PGSC0003DMT400062927
PGSC0003DMT400046645	PGSC0003DMT400068798
PGSC0003DMT400005085	PGSC0003DMT400021503
PGSC0003DMT400003382	PGSC0003DMT400061864
PGSC0003DMT400009926	PGSC0003DMT400036284
PGSC0003DMT400040774	PGSC0003DMT400027243
PGSC0003DMT400023322	PGSC0003DMT400000600
PGSC0003DMT400070549	PGSC0003DMT400011745
PGSC0003DMT400000094	PGSC0003DMT400007899
PGSC0003DMT400018897	PGSC0003DMT400029376
PGSC0003DMT400018897	PGSC0003DMT400004265
PGSC0003DMT400003347	PGSC0003DMT400000932
PGSC0003DMT400037080	PGSC0003DMT400077174
