# Supplementary material for: Analysis of Key Genes Involved in Potato Anthocyanin Biosynthesis Based on Genomics and Transcriptomics Data
Source: Front Plant Sci. 2019 May 14;10:603. doi: 10.3389/fpls.2019.00603 (PMC6527903; doi:10.3389/fpls.2019.00603)
Supplement: TABLE S2 — Genes with significantly different expression in the transcriptome. [file Table_2.XLS]

## Sheet: Sheet1
test_id	gene_id	gene	locus	sample_1_control	sample_2_test	status	value_1	value_2	log2(fold_change)	test_stat	p_value	q_value	significant
PGSC0003DMT400000326	PGSC0003DMT400000326	-	ST4.03ch01:73470017-73472321	colorless	colored	OK	26.3578	97.4246	1.88606	-0.937189	0.0007	0.0468515	yes
PGSC0003DMT400000594	PGSC0003DMT400000594	-	ST4.03ch01:73107487-73107928	colorless	colored	OK	78.1447	1943.14	4.63609	-1.00319	5e-05	0.00700518	yes
PGSC0003DMT400000899	PGSC0003DMT400000899	-	ST4.03ch12:3683174-3691514	colorless	colored	OK	3.02792	24.1924	2.99816	-0.67074	5e-05	0.00700518	yes
PGSC0003DMT400000961	PGSC0003DMT400000961	-	ST4.03ch12:4109392-4115777	colorless	colored	OK	5.08283	1.39373	-1.86669	0.479857	0.00055	0.0398713	yes
PGSC0003DMT400001124	PGSC0003DMT400001124	-	ST4.03ch11:39417578-39420629	colorless	colored	OK	4.01545	45.5897	3.50507	-0.77042	5e-05	0.00700518	yes
PGSC0003DMT400001571	PGSC0003DMT400001571	-	ST4.03ch03:46403200-46404093	colorless	colored	OK	18.3423	74.783	2.02754	-0.444329	0.0001	0.0116552	yes
PGSC0003DMT400001813	PGSC0003DMT400001813	-	ST4.03ch07:44804949-44806430	colorless	colored	OK	546.156	100.176	-2.44678	0.669467	5e-05	0.00700518	yes
PGSC0003DMT400001826	PGSC0003DMT400001826	-	ST4.03ch07:45228369-45236576	colorless	colored	OK	6.80848	47.3537	2.79807	-0.93831	0.0002	0.0193143	yes
PGSC0003DMT400002059	PGSC0003DMT400002059	-	ST4.03ch04:59159827-59167417	colorless	colored	OK	1.22501	8.58194	2.80851	-0.311851	5e-05	0.00700518	yes
PGSC0003DMT400002085	PGSC0003DMT400002085	-	ST4.03ch04:59085132-59085620	colorless	colored	OK	22.8725	203.322	3.15208	-0.666649	5e-05	0.00700518	yes
PGSC0003DMT400002125	PGSC0003DMT400002125	-	ST4.03ch05:2036552-2038068	colorless	colored	OK	24.5192	10.8901	-1.1709	0.596378	5e-05	0.00700518	yes
PGSC0003DMT400002144	PGSC0003DMT400002144	-	ST4.03ch05:2125546-2129338	colorless	colored	OK	0.75094	11.0218	3.87552	-1.30291	0.0002	0.0193143	yes
PGSC0003DMT400002219	PGSC0003DMT400002219	-	ST4.03ch01:63710005-63711234	colorless	colored	OK	0.564105	2.80115	2.31198	-0.326265	5e-05	0.00700518	yes
PGSC0003DMT400002310	PGSC0003DMT400002310	-	ST4.03ch11:11101658-11109756	colorless	colored	OK	0.623094	4.73587	2.92611	-0.290984	0.00075	0.0482857	yes
PGSC0003DMT400002802	PGSC0003DMT400002802	-	ST4.03ch12:8602517-8603219	colorless	colored	OK	0.472015	3.58592	2.92544	-0.671905	5e-05	0.00700518	yes
PGSC0003DMT400002981	PGSC0003DMT400002981	-	ST4.03ch08:12428771-12430574	colorless	colored	OK	3.73447	0.425495	-3.13369	0.644528	0.00025	0.0229932	yes
PGSC0003DMT400002999	PGSC0003DMT400002999	-	ST4.03ch02:24696171-24698146	colorless	colored	OK	1.91249	56.7151	4.89021	-1.50173	5e-05	0.00700518	yes
PGSC0003DMT400003000	PGSC0003DMT400003000	-	ST4.03ch02:24696171-24698146	colorless	colored	OK	3.17877	29.6111	3.2196	-0.849723	0.0005	0.0375556	yes
PGSC0003DMT400003185	PGSC0003DMT400003185	-	ST4.03ch04:54826917-54834993	colorless	colored	OK	1.23362	7.54496	2.61261	-0.769114	0.0003	0.0261677	yes
PGSC0003DMT400003284	PGSC0003DMT400003284	-	ST4.03ch02:46538313-46539612	colorless	colored	OK	0.743841	9.04484	3.60403	-1.07974	0.00045	0.0351676	yes
PGSC0003DMT400003415	PGSC0003DMT400003415	-	ST4.03ch02:45814618-45816598	colorless	colored	OK	2.4196	0.22339	-3.43713	0.860187	5e-05	0.00700518	yes
PGSC0003DMT400003483	PGSC0003DMT400003483	-	ST4.03ch02:45353006-45357495	colorless	colored	OK	0.165264	8.98426	5.76456	-1.28875	0.00025	0.0229932	yes
PGSC0003DMT400004060	PGSC0003DMT400004060	-	ST4.03ch01:87062995-87063708	colorless	colored	OK	0.130955	3.95793	4.9176	-1.01397	0.00065	0.0447226	yes
PGSC0003DMT400004157	PGSC0003DMT400004157	-	ST4.03ch01:87071219-87073150	colorless	colored	OK	0.179777	1.46372	3.02536	-0.783293	0.0002	0.0193143	yes
PGSC0003DMT400004159	PGSC0003DMT400004159	-	ST4.03ch01:87067320-87068090	colorless	colored	OK	0.222578	3.30066	3.89037	-0.897486	0.0002	0.0193143	yes
PGSC0003DMT400004215	PGSC0003DMT400004215	-	ST4.03ch01:68279097-68282671	colorless	colored	OK	3.84652	21.8039	2.50296	-0.966963	0.00075	0.0482857	yes
PGSC0003DMT400004493	PGSC0003DMT400004493	-	ST4.03ch01:67625452-67629205	colorless	colored	OK	0.232225	1.55199	2.74052	-0.523605	0.00065	0.0447226	yes
PGSC0003DMT400004527	PGSC0003DMT400004527	-	ST4.03ch01:67494947-67496902	colorless	colored	OK	2.90551	0.243598	-3.57621	0.758607	0.00015	0.0154221	yes
PGSC0003DMT400005078	PGSC0003DMT400005078	-	ST4.03ch09:6945528-6946992	colorless	colored	OK	0.419887	2.8249	2.75013	-0.73796	0.00035	0.0293913	yes
PGSC0003DMT400005135	PGSC0003DMT400005135	-	ST4.03ch09:7119127-7119829	colorless	colored	OK	4.2795	0	#VALUE!	#NAME?	5e-05	0.00700518	yes
PGSC0003DMT400005528	PGSC0003DMT400005528	-	ST4.03ch09:1082545-1086035	colorless	colored	OK	0.148522	2.14777	3.85409	-0.212519	0.00075	0.0482857	yes
PGSC0003DMT400005530	PGSC0003DMT400005530	-	ST4.03ch09:1082545-1086035	colorless	colored	OK	4.11608	35.0566	3.09034	-0.794282	0.0002	0.0193143	yes
PGSC0003DMT400005956	PGSC0003DMT400005956	-	ST4.03ch12:10689651-10692083	colorless	colored	OK	31.667	246.083	2.95809	-0.688505	0.00015	0.0154221	yes
PGSC0003DMT400006367	PGSC0003DMT400006367	-	ST4.03ch03:61229370-61229984	colorless	colored	OK	13.719	157.463	3.52077	-0.442997	5e-05	0.00700518	yes
PGSC0003DMT400007013	PGSC0003DMT400007013	-	ST4.03ch09:3603241-3604054	colorless	colored	OK	0.23012	3.34146	3.86002	-0.866967	5e-05	0.00700518	yes
PGSC0003DMT400007053	PGSC0003DMT400007053	-	ST4.03ch09:3978233-3979062	colorless	colored	OK	31.5576	120.979	1.9387	-0.426767	0.00015	0.0154221	yes
PGSC0003DMT400007287	PGSC0003DMT400007287	-	ST4.03ch01:78074526-78076466	colorless	colored	OK	19.8638	90.9498	2.19493	-0.367368	0.00075	0.0482857	yes
PGSC0003DMT400007831	PGSC0003DMT400007831	-	ST4.03ch05:24579641-24585623	colorless	colored	OK	4.47005	11.2064	1.32596	-0.652494	5e-05	0.00700518	yes
PGSC0003DMT400007868	PGSC0003DMT400007868	-	ST4.03ch08:54286144-54287111	colorless	colored	OK	1.94078	5.78462	1.57558	-0.277752	0.00055	0.0398713	yes
PGSC0003DMT400007905	PGSC0003DMT400007905	-	ST4.03ch08:54294866-54295826	colorless	colored	OK	0.424488	2.60369	2.61676	-0.622674	5e-05	0.00700518	yes
PGSC0003DMT400008634	PGSC0003DMT400008634	-	ST4.03ch04:69034751-69038151	colorless	colored	OK	75.511	1.79717	-5.39289	1.64232	5e-05	0.00700518	yes
PGSC0003DMT400008692	PGSC0003DMT400008692	-	ST4.03ch06:55856609-55857687	colorless	colored	OK	0.784482	9.4144	3.58506	-1.09499	0.00075	0.0482857	yes
PGSC0003DMT400008930	PGSC0003DMT400008930	-	ST4.03ch01:2343889-2346081	colorless	colored	OK	0.474166	3.71128	2.96845	-0.691354	0.0001	0.0116552	yes
PGSC0003DMT400009040	PGSC0003DMT400009040	-	ST4.03ch02:40341090-40347933	colorless	colored	OK	0.243175	2.17102	3.15831	-0.690654	0.0005	0.0375556	yes
PGSC0003DMT400009069	PGSC0003DMT400009069	-	ST4.03ch02:40093255-40094404	colorless	colored	OK	180.257	1210.33	2.74727	-0.164618	5e-05	0.00700518	yes
PGSC0003DMT400009502	PGSC0003DMT400009502	-	ST4.03ch04:70279625-70284699	colorless	colored	OK	0	295.363	#NAME?	#NAME?	5e-05	0.00700518	yes
PGSC0003DMT400009594	PGSC0003DMT400009594	-	ST4.03ch04:70053592-70057338	colorless	colored	OK	75.6192	1.48961	-5.66575	1.96137	0.0001	0.0116552	yes
PGSC0003DMT400009605	PGSC0003DMT400009605	-	ST4.03ch04:70120174-70123179	colorless	colored	OK	0.247498	1.70453	2.78389	-0.592577	5e-05	0.00700518	yes
PGSC0003DMT400009609	PGSC0003DMT400009609	-	ST4.03ch04:70194463-70196721	colorless	colored	OK	0.172186	4.02498	4.54694	-1.10369	0.0002	0.0193143	yes
PGSC0003DMT400010056	PGSC0003DMT400010056	-	ST4.03ch08:53533992-53536440	colorless	colored	OK	32.3327	15.6272	-1.04893	0.568791	0.00055	0.0398713	yes
PGSC0003DMT400011139	PGSC0003DMT400011139	-	ST4.03ch01:61268676-61270523	colorless	colored	OK	12.4663	39.6804	1.67039	-0.339457	0.0004	0.032	yes
PGSC0003DMT400011251	PGSC0003DMT400011251	-	ST4.03ch06:4831006-4836156	colorless	colored	OK	2.81934	16.3109	2.5324	-0.832837	0.0001	0.0116552	yes
PGSC0003DMT400011361	PGSC0003DMT400011361	-	ST4.03ch09:7785673-7787719	colorless	colored	OK	0.234159	2.41359	3.36562	-0.79044	0.00035	0.0293913	yes
PGSC0003DMT400011562	PGSC0003DMT400011562	-	ST4.03ch03:50056093-50056945	colorless	colored	OK	845.04	89.3293	-3.24181	0.649324	5e-05	0.00700518	yes
PGSC0003DMT400011671	PGSC0003DMT400011671	-	ST4.03ch12:59532326-59534474	colorless	colored	OK	0.218553	2.67498	3.61347	-0.802906	0.00075	0.0482857	yes
PGSC0003DMT400011782	PGSC0003DMT400011782	-	ST4.03ch12:60103612-60104908	colorless	colored	OK	0.104694	11.1987	6.74101	-0.95644	0.0001	0.0116552	yes
PGSC0003DMT400011804	PGSC0003DMT400011804	-	ST4.03ch12:60235044-60237365	colorless	colored	OK	0.474275	3.8773	3.03126	-0.879273	0.0004	0.032	yes
PGSC0003DMT400011933	PGSC0003DMT400011933	-	ST4.03ch12:59716175-59719396	colorless	colored	OK	0	6.71617	#NAME?	#NAME?	5e-05	0.00700518	yes
PGSC0003DMT400012077	PGSC0003DMT400012077	-	ST4.03ch08:52785930-52789020	colorless	colored	OK	1.99743	0.334725	-2.5771	0.591486	5e-05	0.00700518	yes
PGSC0003DMT400013095	PGSC0003DMT400013095	-	ST4.03ch01:83220106-83220870	colorless	colored	OK	2.00329	0.474102	-2.0791	0.37902	0.0003	0.0261677	yes
PGSC0003DMT400013096	PGSC0003DMT400013096	-	ST4.03ch01:83234818-83235157	colorless	colored	OK	65.8572	4.35325	-3.91918	1.8099	5e-05	0.00700518	yes
PGSC0003DMT400013130	PGSC0003DMT400013130	-	ST4.03ch01:83262525-83264554	colorless	colored	OK	0.287715	2.98296	3.37403	-0.870295	5e-05	0.00700518	yes
PGSC0003DMT400013500	PGSC0003DMT400013500	-	ST4.03ch05:42300216-42303680	colorless	colored	OK	148.372	42.5062	-1.80348	0.296441	0.00025	0.0229932	yes
PGSC0003DMT400014229	PGSC0003DMT400014229	-	ST4.03ch04:1050798-1051486	colorless	colored	OK	4.91591	0.231475	-4.40853	1.05263	0.0001	0.0116552	yes
PGSC0003DMT400014233	PGSC0003DMT400014233	-	ST4.03ch04:60860058-60860808	colorless	colored	OK	0.436821	3.80345	3.12219	-0.727698	5e-05	0.00700518	yes
PGSC0003DMT400014843	PGSC0003DMT400014843	-	ST4.03ch08:5343037-5343766	colorless	colored	OK	0.745106	7.33434	3.29915	-0.864426	0.00015	0.0154221	yes
PGSC0003DMT400015175	PGSC0003DMT400015175	-	ST4.03ch06:54741613-54743471	colorless	colored	OK	4.68776	11.2213	1.25927	-0.642115	0.0001	0.0116552	yes
PGSC0003DMT400015249	PGSC0003DMT400015249	-	ST4.03ch06:54194362-54198068	colorless	colored	OK	20.7922	2.48158	-3.06671	0.589264	5e-05	0.00700518	yes
PGSC0003DMT400015250	PGSC0003DMT400015250	-	ST4.03ch06:54194362-54198068	colorless	colored	OK	26.7022	2.32126	-3.52398	0.844882	0.0001	0.0116552	yes
PGSC0003DMT400015252	PGSC0003DMT400015252	-	ST4.03ch06:54194362-54198068	colorless	colored	OK	19.6866	1.11522	-4.14182	0.553449	0.0001	0.0116552	yes
PGSC0003DMT400015253	PGSC0003DMT400015253	-	ST4.03ch06:54194362-54198068	colorless	colored	OK	71.6164	8.53385	-3.06902	0.511018	0.0007	0.0468515	yes
PGSC0003DMT400015479	PGSC0003DMT400015479	-	ST4.03ch11:7910795-7911670	colorless	colored	OK	0.339591	2.60067	2.93701	-0.733787	0.0001	0.0116552	yes
PGSC0003DMT400015480	PGSC0003DMT400015480	-	ST4.03ch11:7901213-7902085	colorless	colored	OK	0.119472	5.92656	5.63245	-1.14627	0.00015	0.0154221	yes
PGSC0003DMT400015562	PGSC0003DMT400015562	-	ST4.03ch09:54900042-54909445	colorless	colored	OK	16.9801	45.303	1.41576	-0.785434	5e-05	0.00700518	yes
PGSC0003DMT400015610	PGSC0003DMT400015610	-	ST4.03ch09:55351419-55354606	colorless	colored	OK	110.43	251.852	1.18944	-0.651156	0.00015	0.0154221	yes
PGSC0003DMT400016302	PGSC0003DMT400016302	-	ST4.03ch04:60659932-60661295	colorless	colored	OK	0.753961	8.50949	3.49651	-0.960553	5e-05	0.00700518	yes
PGSC0003DMT400016521	PGSC0003DMT400016521	-	ST4.03ch09:54354467-54358211	colorless	colored	OK	13.2168	32.5242	1.29914	-0.740914	0.00015	0.0154221	yes
PGSC0003DMT400016625	PGSC0003DMT400016625	-	ST4.03ch09:10644572-10647015	colorless	colored	OK	0.18168	2.15348	3.5672	-0.774237	0.0001	0.0116552	yes
PGSC0003DMT400016811	PGSC0003DMT400016811	-	ST4.03ch09:60841276-60842305	colorless	colored	OK	0.29453	1.56789	2.41234	-0.567102	0.0004	0.032	yes
PGSC0003DMT400017033	PGSC0003DMT400017033	-	ST4.03ch00:22813017-22814031	colorless	colored	OK	4.33622	0.109249	-5.31075	1.03695	5e-05	0.00700518	yes
PGSC0003DMT400017199	PGSC0003DMT400017199	-	ST4.03ch07:36610727-36611980	colorless	colored	OK	28.7891	12.8785	-1.16055	0.651575	0.00015	0.0154221	yes
PGSC0003DMT400018163	PGSC0003DMT400018163	-	ST4.03ch07:52115521-52120029	colorless	colored	OK	2.55272	37.853	3.8903	-0.368112	0.00045	0.0351676	yes
PGSC0003DMT400018441	PGSC0003DMT400018441	-	ST4.03ch06:55234776-55236185	colorless	colored	OK	0.814739	2.78371	1.7726	-0.300554	0.0003	0.0261677	yes
PGSC0003DMT400018456	PGSC0003DMT400018456	-	ST4.03ch06:55330263-55330933	colorless	colored	OK	122.774	55.7542	-1.13885	0.680127	0.00035	0.0293913	yes
PGSC0003DMT400018670	PGSC0003DMT400018670	-	ST4.03ch02:30747648-30748965	colorless	colored	OK	2.71159	0.525042	-2.36863	0.575236	5e-05	0.00700518	yes
PGSC0003DMT400018832	PGSC0003DMT400018832	-	ST4.03ch06:193478-194628	colorless	colored	OK	13.1921	30.8746	1.22674	-0.674451	0.00035	0.0293913	yes
PGSC0003DMT400019343	PGSC0003DMT400019343	-	ST4.03ch10:32082536-32083229	colorless	colored	OK	0.618953	4.04279	2.70745	-0.782468	0.0003	0.0261677	yes
PGSC0003DMT400019603	PGSC0003DMT400019603	-	ST4.03ch12:50544594-50548364	colorless	colored	OK	0.43833	2.53144	2.52987	-0.606308	5e-05	0.00700518	yes
PGSC0003DMT400019739	PGSC0003DMT400019739	-	ST4.03ch04:11393644-11394425	colorless	colored	OK	4.08612	26.4313	2.69345	-1.19781	0.00065	0.0447226	yes
PGSC0003DMT400019875	PGSC0003DMT400019875	-	ST4.03ch10:5433804-5435945	colorless	colored	OK	0.299312	3.18009	3.40935	-0.976523	0.0007	0.0468515	yes
PGSC0003DMT400020052	PGSC0003DMT400020052	-	ST4.03ch00:33722459-33725782	colorless	colored	OK	1.55897	62.8404	5.33303	-1.4772	5e-05	0.00700518	yes
PGSC0003DMT400020053	PGSC0003DMT400020053	-	ST4.03ch00:33722459-33725782	colorless	colored	OK	2.13768	35.5397	4.05532	-0.854714	0.00055	0.0398713	yes
PGSC0003DMT400020094	PGSC0003DMT400020094	-	ST4.03ch00:38537201-38540209	colorless	colored	OK	923.088	288.844	-1.67618	0.358317	0.0007	0.0468515	yes
PGSC0003DMT400020183	PGSC0003DMT400020183	-	ST4.03ch12:1461089-1463333	colorless	colored	OK	1.34473	6.33127	2.23517	-0.725681	0.00025	0.0229932	yes
PGSC0003DMT400020222	PGSC0003DMT400020222	-	ST4.03ch12:1866472-1869939	colorless	colored	OK	4.72783	264.067	5.80358	-1.95948	5e-05	0.00700518	yes
PGSC0003DMT400020237	PGSC0003DMT400020237	-	ST4.03ch12:2039273-2039954	colorless	colored	OK	0.392621	3.56037	3.18082	-0.820873	5e-05	0.00700518	yes
PGSC0003DMT400020495	PGSC0003DMT400020495	-	ST4.03ch12:1672414-1673280	colorless	colored	OK	0.877092	3.70238	2.07765	-0.37467	5e-05	0.00700518	yes
PGSC0003DMT400020796	PGSC0003DMT400020796	-	ST4.03ch11:41697268-41702543	colorless	colored	OK	1.28373	18.4093	3.84202	-0.408933	5e-05	0.00700518	yes
PGSC0003DMT400020822	PGSC0003DMT400020822	-	ST4.03ch11:41375286-41376376	colorless	colored	OK	10.1131	191.199	4.24078	-1.06549	5e-05	0.00700518	yes
PGSC0003DMT400020982	PGSC0003DMT400020982	-	ST4.03ch11:41711229-41711843	colorless	colored	OK	0.539611	3.91888	2.86045	-0.84746	0.0003	0.0261677	yes
PGSC0003DMT400021363	PGSC0003DMT400021363	-	ST4.03ch02:29873016-29876179	colorless	colored	OK	0.232258	1.98661	3.09651	-0.768651	5e-05	0.00700518	yes
PGSC0003DMT400021373	PGSC0003DMT400021373	-	ST4.03ch02:29974420-29975488	colorless	colored	OK	5.44302	23.4025	2.10418	-1.40864	0.0005	0.0375556	yes
PGSC0003DMT400021866	PGSC0003DMT400021866	-	ST4.03ch09:109840-110859	colorless	colored	OK	0.958269	8.03249	3.06735	-0.847604	0.00025	0.0229932	yes
PGSC0003DMT400021966	PGSC0003DMT400021966	-	ST4.03ch05:16464656-16466535	colorless	colored	OK	26.5215	79.7501	1.58833	-0.422776	0.0005	0.0375556	yes
PGSC0003DMT400022042	PGSC0003DMT400022042	-	ST4.03ch12:55090840-55092326	colorless	colored	OK	81.6384	6.54967	-3.63975	1.05607	5e-05	0.00700518	yes
PGSC0003DMT400022255	PGSC0003DMT400022255	-	ST4.03ch12:58741441-58742633	colorless	colored	OK	0.189994	2.35925	3.6343	-0.798354	5e-05	0.00700518	yes
PGSC0003DMT400022438	PGSC0003DMT400022438	-	ST4.03ch06:5514843-5515339	colorless	colored	OK	88.018	36.6473	-1.26409	0.736997	0.00015	0.0154221	yes
PGSC0003DMT400022661	PGSC0003DMT400022661	-	ST4.03ch11:14659722-14659830	colorless	colored	OK	23557.4	360.948	-6.02825	70.9112	5e-05	0.00700518	yes
PGSC0003DMT400022781	PGSC0003DMT400022781	-	ST4.03ch09:1805807-1807780	colorless	colored	OK	0.7223	6.94335	3.26496	-0.932072	5e-05	0.00700518	yes
PGSC0003DMT400022827	PGSC0003DMT400022827	-	ST4.03ch09:2170461-2173408	colorless	colored	OK	7.69278	19.1859	1.31847	-0.730512	0.0003	0.0261677	yes
PGSC0003DMT400023222	PGSC0003DMT400023222	-	ST4.03ch01:62084449-62086229	colorless	colored	OK	0.537542	3.47482	2.69249	-0.596064	0.0002	0.0193143	yes
PGSC0003DMT400023482	PGSC0003DMT400023482	-	ST4.03ch03:6842268-6848976	colorless	colored	OK	15.281	104.601	2.77509	-0.57458	5e-05	0.00700518	yes
PGSC0003DMT400023727	PGSC0003DMT400023727	-	ST4.03ch03:61793583-61797545	colorless	colored	OK	190.328	34.9323	-2.44585	0.587481	0.0002	0.0193143	yes
PGSC0003DMT400024414	PGSC0003DMT400024414	-	ST4.03ch02:26977442-26978594	colorless	colored	OK	0.497017	2.66792	2.42435	-0.545547	5e-05	0.00700518	yes
PGSC0003DMT400024598	PGSC0003DMT400024598	-	ST4.03ch03:44035250-44036076	colorless	colored	OK	1110.78	27.7554	-5.32266	1.13467	5e-05	0.00700518	yes
PGSC0003DMT400024599	PGSC0003DMT400024599	-	ST4.03ch03:49926017-49926578	colorless	colored	OK	1938.27	180.6	-3.4239	0.916872	5e-05	0.00700518	yes
PGSC0003DMT400024601	PGSC0003DMT400024601	-	ST4.03ch03:49930057-49930845	colorless	colored	OK	2231.04	295.866	-2.9147	0.393213	5e-05	0.00700518	yes
PGSC0003DMT400025169	PGSC0003DMT400025169	-	ST4.03ch01:845771-849291	colorless	colored	OK	7.93481	34.923	2.13791	-0.268297	0.0006	0.0421403	yes
PGSC0003DMT400025264	PGSC0003DMT400025264	-	ST4.03ch04:57523340-57523838	colorless	colored	OK	72.492	7.70677	-3.23362	1.07611	5e-05	0.00700518	yes
PGSC0003DMT400025569	PGSC0003DMT400025569	-	ST4.03ch04:71104831-71107176	colorless	colored	OK	13.6314	49.5739	1.86265	-0.974326	5e-05	0.00700518	yes
PGSC0003DMT400025884	PGSC0003DMT400025884	-	ST4.03ch04:71829476-71832904	colorless	colored	OK	100676	798.151	-6.97885	14.8379	5e-05	0.00700518	yes
PGSC0003DMT400026053	PGSC0003DMT400026053	-	ST4.03ch02:45045996-45048899	colorless	colored	OK	18.2071	75.4545	2.05111	-0.0621478	0.00015	0.0154221	yes
PGSC0003DMT400026056	PGSC0003DMT400026056	-	ST4.03ch02:45062416-45065632	colorless	colored	OK	374.503	14.1447	-4.72664	2.07267	0.00045	0.0351676	yes
PGSC0003DMT400026225	PGSC0003DMT400026225	-	ST4.03ch02:44654047-44654763	colorless	colored	OK	0.604266	37.7062	5.96347	-1.10102	5e-05	0.00700518	yes
PGSC0003DMT400026257	PGSC0003DMT400026257	-	ST4.03ch03:43944959-43945792	colorless	colored	OK	1292.51	73.7562	-4.13126	0.822527	5e-05	0.00700518	yes
PGSC0003DMT400026265	PGSC0003DMT400026265	-	ST4.03ch03:49784927-49785518	colorless	colored	OK	103.29	12.4304	-3.05476	0.676565	5e-05	0.00700518	yes
PGSC0003DMT400026271	PGSC0003DMT400026271	-	ST4.03ch03:49713157-49714012	colorless	colored	OK	24.2493	1.95908	-3.6297	1.08794	5e-05	0.00700518	yes
PGSC0003DMT400026280	PGSC0003DMT400026280	-	ST4.03ch03:49611603-49612275	colorless	colored	OK	193.892	7.32476	-4.72633	1.32574	5e-05	0.00700518	yes
PGSC0003DMT400026285	PGSC0003DMT400026285	-	ST4.03ch03:49548298-49549151	colorless	colored	OK	1269.23	420.092	-1.59518	0.28266	0.0003	0.0261677	yes
PGSC0003DMT400026286	PGSC0003DMT400026286	-	ST4.03ch03:49514288-49514969	colorless	colored	OK	6.28724	0.721588	-3.12318	0.628453	5e-05	0.00700518	yes
PGSC0003DMT400026288	PGSC0003DMT400026288	-	ST4.03ch03:49498050-49498873	colorless	colored	OK	999.146	207.978	-2.26426	0.392398	5e-05	0.00700518	yes
PGSC0003DMT400026289	PGSC0003DMT400026289	-	ST4.03ch03:49448371-49449153	colorless	colored	OK	2138.36	510.289	-2.06712	0.301232	5e-05	0.00700518	yes
PGSC0003DMT400026290	PGSC0003DMT400026290	-	ST4.03ch03:49392669-49393484	colorless	colored	OK	260.815	26.551	-3.29619	0.69273	5e-05	0.00700518	yes
PGSC0003DMT400026409	PGSC0003DMT400026409	-	ST4.03ch03:49773997-49774469	colorless	colored	OK	3.50177	0.668389	-2.38932	0.582398	0.0002	0.0193143	yes
PGSC0003DMT400027377	PGSC0003DMT400027377	-	ST4.03ch10:3208672-3210364	colorless	colored	OK	36.5254	2.89478	-3.65738	0.82732	5e-05	0.00700518	yes
PGSC0003DMT400027378	PGSC0003DMT400027378	-	ST4.03ch10:3254128-3258564	colorless	colored	OK	2.16954	0.348394	-2.6386	0.622682	5e-05	0.00700518	yes
PGSC0003DMT400027947	PGSC0003DMT400027947	-	ST4.03ch04:7654066-7654709	colorless	colored	OK	0.00685889	6.13088	9.8039	-0.198803	5e-05	0.00700518	yes
PGSC0003DMT400027948	PGSC0003DMT400027948	-	ST4.03ch04:7657343-7658011	colorless	colored	OK	1.04081	16.0737	3.94892	-1.09204	0.0001	0.0116552	yes
PGSC0003DMT400027949	PGSC0003DMT400027949	-	ST4.03ch04:7663129-7663877	colorless	colored	OK	0.27966	9.26655	5.05029	-1.08639	5e-05	0.00700518	yes
PGSC0003DMT400027950	PGSC0003DMT400027950	-	ST4.03ch04:7678418-7679139	colorless	colored	OK	0.244509	11.1477	5.51071	-1.06693	5e-05	0.00700518	yes
PGSC0003DMT400028112	PGSC0003DMT400028112	-	ST4.03ch08:43249926-43250414	colorless	colored	OK	0.569093	7.82491	3.78134	-1.06534	0.00015	0.0154221	yes
PGSC0003DMT400028201	PGSC0003DMT400028201	-	ST4.03ch06:32433657-32434351	colorless	colored	OK	0.873867	6.63411	2.92442	-0.913593	0.0002	0.0193143	yes
PGSC0003DMT400028381	PGSC0003DMT400028381	-	ST4.03ch01:35610135-35611077	colorless	colored	OK	0.3449	2.03224	2.55882	-0.669463	0.0004	0.032	yes
PGSC0003DMT400028487	PGSC0003DMT400028487	-	ST4.03ch06:46776080-46776991	colorless	colored	OK	0.368354	14.1314	5.26167	-1.32586	5e-05	0.00700518	yes
PGSC0003DMT400028488	PGSC0003DMT400028488	-	ST4.03ch06:46767305-46770406	colorless	colored	OK	0	1.96282	#NAME?	#NAME?	5e-05	0.00700518	yes
PGSC0003DMT400028537	PGSC0003DMT400028537	-	ST4.03ch10:54588632-54595134	colorless	colored	OK	0.0655249	1.85516	4.82335	-0.595486	5e-05	0.00700518	yes
PGSC0003DMT400028546	PGSC0003DMT400028546	-	ST4.03ch10:54538508-54540606	colorless	colored	OK	31.4882	107.277	1.76846	-0.967534	5e-05	0.00700518	yes
PGSC0003DMT400028714	PGSC0003DMT400028714	-	ST4.03ch10:54716253-54719161	colorless	colored	OK	94.2779	39.9614	-1.23831	0.717801	0.00015	0.0154221	yes
PGSC0003DMT400028764	PGSC0003DMT400028764	-	ST4.03ch10:54287408-54290230	colorless	colored	OK	0.385456	4.36487	3.5013	-0.25496	0.00075	0.0482857	yes
PGSC0003DMT400028766	PGSC0003DMT400028766	-	ST4.03ch10:54287408-54290230	colorless	colored	OK	3.19275	40.9833	3.68216	-1.44401	0.00075	0.0482857	yes
PGSC0003DMT400029265	PGSC0003DMT400029265	-	ST4.03ch10:487533-492132	colorless	colored	OK	0.17039	5.49636	5.01157	-1.08665	5e-05	0.00700518	yes
PGSC0003DMT400029446	PGSC0003DMT400029446	-	ST4.03ch01:58072043-58072704	colorless	colored	OK	0.661534	59.2205	6.48414	-1.09457	5e-05	0.00700518	yes
PGSC0003DMT400030133	PGSC0003DMT400030133	-	ST4.03ch12:56129821-56137634	colorless	colored	OK	0.728959	8.44801	3.5347	-0.301384	0.00025	0.0229932	yes
PGSC0003DMT400030633	PGSC0003DMT400030633	-	ST4.03ch05:10702711-10704881	colorless	colored	OK	1.1255	12.6618	3.49185	-0.823563	0.0007	0.0468515	yes
PGSC0003DMT400030674	PGSC0003DMT400030674	-	ST4.03ch07:41884814-41887155	colorless	colored	OK	118.639	37.2357	-1.67182	0.247351	0.0005	0.0375556	yes
PGSC0003DMT400030829	PGSC0003DMT400030829	-	ST4.03ch02:13954350-13961179	colorless	colored	OK	3.59807	11.0886	1.62378	-0.853851	5e-05	0.00700518	yes
PGSC0003DMT400031197	PGSC0003DMT400031197	-	ST4.03ch00:22111593-22113047	colorless	colored	OK	552.593	97.6191	-2.50098	0.841435	5e-05	0.00700518	yes
PGSC0003DMT400031200	PGSC0003DMT400031200	-	ST4.03ch00:22035912-22036766	colorless	colored	OK	1.1488	238.319	7.69662	-2.23197	5e-05	0.00700518	yes
PGSC0003DMT400031379	PGSC0003DMT400031379	-	ST4.03ch04:2366036-2366769	colorless	colored	OK	3.26151	11.1779	1.77703	-0.347997	0.0001	0.0116552	yes
PGSC0003DMT400033082	PGSC0003DMT400033082	-	ST4.03ch04:11252613-11257708	colorless	colored	OK	5.8619	17.8022	1.60262	-0.835545	0.0004	0.032	yes
PGSC0003DMT400033385	PGSC0003DMT400033385	-	ST4.03ch03:1800664-1802818	colorless	colored	OK	5.41179	79.6739	3.87993	-1.18437	0.0001	0.0116552	yes
PGSC0003DMT400033415	PGSC0003DMT400033415	-	ST4.03ch10:13471486-13472287	colorless	colored	OK	0.166263	15.5976	6.55171	-1.18831	0.0001	0.0116552	yes
PGSC0003DMT400033517	PGSC0003DMT400033517	-	ST4.03ch04:32286044-32291647	colorless	colored	OK	98.4401	45.82	-1.10327	0.610239	0.00045	0.0351676	yes
PGSC0003DMT400033569	PGSC0003DMT400033569	-	ST4.03ch09:47422300-47429221	colorless	colored	OK	1.18823	6.55272	2.46328	-0.68086	0.0001	0.0116552	yes
PGSC0003DMT400033763	PGSC0003DMT400033763	-	ST4.03ch05:2232557-2233472	colorless	colored	OK	0.574379	3.19434	2.47544	-0.659653	0.00055	0.0398713	yes
PGSC0003DMT400034355	PGSC0003DMT400034355	-	ST4.03ch04:35777053-35778091	colorless	colored	OK	3.55229	0.00779148	-8.83263	0.165029	5e-05	0.00700518	yes
PGSC0003DMT400034924	PGSC0003DMT400034924	-	ST4.03ch03:197808-200663	colorless	colored	OK	0.347266	1.62254	2.22414	-0.534503	0.00055	0.0398713	yes
PGSC0003DMT400035008	PGSC0003DMT400035008	-	ST4.03ch03:776394-778628	colorless	colored	OK	2.27592	0.466264	-2.28723	0.505477	0.0003	0.0261677	yes
PGSC0003DMT400035260	PGSC0003DMT400035260	-	ST4.03ch07:40641673-40648038	colorless	colored	OK	11.1696	42.9119	1.9418	-0.37471	0.00025	0.0229932	yes
PGSC0003DMT400035263	PGSC0003DMT400035263	-	ST4.03ch07:40641673-40648038	colorless	colored	OK	26.7782	88.4629	1.72401	-0.921575	5e-05	0.00700518	yes
PGSC0003DMT400035264	PGSC0003DMT400035264	-	ST4.03ch07:40610341-40613974	colorless	colored	OK	1.7637	36.4927	4.37093	-1.64597	0.0006	0.0421403	yes
PGSC0003DMT400035621	PGSC0003DMT400035621	-	ST4.03ch05:43080012-43080872	colorless	colored	OK	1.8309	0.277815	-2.72036	0.609078	5e-05	0.00700518	yes
PGSC0003DMT400035808	PGSC0003DMT400035808	-	ST4.03ch07:12417498-12418436	colorless	colored	OK	1.66382	7.03517	2.08009	-0.493911	0.00055	0.0398713	yes
PGSC0003DMT400035882	PGSC0003DMT400035882	-	ST4.03ch06:43655568-43659228	colorless	colored	OK	4.68405	78.9921	4.07588	-1.68191	5e-05	0.00700518	yes
PGSC0003DMT400035977	PGSC0003DMT400035977	-	ST4.03ch03:39094586-39095232	colorless	colored	OK	0	3.90587	#NAME?	#NAME?	5e-05	0.00700518	yes
PGSC0003DMT400036569	PGSC0003DMT400036569	-	ST4.03ch00:29321010-29322217	colorless	colored	OK	66.8118	23.8481	-1.48623	0.779344	0.00035	0.0293913	yes
PGSC0003DMT400036586	PGSC0003DMT400036586	-	ST4.03ch08:1473269-1474875	colorless	colored	OK	444.67	109.182	-2.026	0.43731	0.0001	0.0116552	yes
PGSC0003DMT400036868	PGSC0003DMT400036868	-	ST4.03ch03:57492605-57495760	colorless	colored	OK	0.635447	3.89247	2.61484	-0.635294	0.00055	0.0398713	yes
PGSC0003DMT400036885	PGSC0003DMT400036885	-	ST4.03ch03:57563426-57564296	colorless	colored	OK	28.9177	153.586	2.40903	-0.593746	5e-05	0.00700518	yes
PGSC0003DMT400037030	PGSC0003DMT400037030	-	ST4.03ch03:42335108-42336809	colorless	colored	OK	3.42157	0.185434	-4.20568	0.634924	0.0005	0.0375556	yes
PGSC0003DMT400037036	PGSC0003DMT400037036	-	ST4.03ch03:42395384-42396968	colorless	colored	OK	2.73784	0.483966	-2.50006	0.756835	0.0006	0.0421403	yes
PGSC0003DMT400037121	PGSC0003DMT400037121	-	ST4.03ch03:42089263-42090616	colorless	colored	OK	2.12081	0.406497	-2.38329	0.553706	0.00015	0.0154221	yes
PGSC0003DMT400037319	PGSC0003DMT400037319	-	ST4.03ch10:1407997-1412306	colorless	colored	OK	0.270784	4.75534	4.13433	-1.09119	0.0003	0.0261677	yes
PGSC0003DMT400037555	PGSC0003DMT400037555	-	ST4.03ch08:42656959-42658415	colorless	colored	OK	3.45216	0.678818	-2.3464	0.673298	0.0004	0.032	yes
PGSC0003DMT400037957	PGSC0003DMT400037957	-	ST4.03ch06:571176-573828	colorless	colored	OK	2.80365	13.5279	2.27056	-0.54569	5e-05	0.00700518	yes
PGSC0003DMT400038322	PGSC0003DMT400038322	-	ST4.03ch08:44184253-44191319	colorless	colored	OK	1.21809	6.11783	2.3284	-0.350776	0.00055	0.0398713	yes
PGSC0003DMT400038501	PGSC0003DMT400038501	-	ST4.03ch03:7206787-7208616	colorless	colored	OK	1.73162	8.88499	2.35925	-0.928631	0.00055	0.0398713	yes
PGSC0003DMT400038700	PGSC0003DMT400038700	-	ST4.03ch09:31325400-31329289	colorless	colored	OK	9.14266	41.2365	2.17323	-1.10838	5e-05	0.00700518	yes
PGSC0003DMT400039369	PGSC0003DMT400039369	-	ST4.03ch03:51581150-51583454	colorless	colored	OK	9.49101	1.39497	-2.76633	0.662542	5e-05	0.00700518	yes
PGSC0003DMT400039492	PGSC0003DMT400039492	-	ST4.03ch03:50477077-50477923	colorless	colored	OK	0.929556	3.87046	2.05789	-0.410124	0.0002	0.0193143	yes
PGSC0003DMT400039717	PGSC0003DMT400039717	-	ST4.03ch12:736482-736797	colorless	colored	OK	33.1019	4.06283	-3.02636	1.45408	5e-05	0.00700518	yes
PGSC0003DMT400039753	PGSC0003DMT400039753	-	ST4.03ch12:567094-571903	colorless	colored	OK	6.36805	13.1316	1.04412	-0.537402	0.0004	0.032	yes
PGSC0003DMT400040055	PGSC0003DMT400040055	-	ST4.03ch02:20777871-20778953	colorless	colored	OK	5.93922	33.7549	2.50675	-0.582829	5e-05	0.00700518	yes
PGSC0003DMT400040185	PGSC0003DMT400040185	-	ST4.03ch11:45084434-45087745	colorless	colored	OK	2.17571	4.91503	1.17571	-0.597461	5e-05	0.00700518	yes
PGSC0003DMT400040774	PGSC0003DMT400040774	-	ST4.03ch10:18144785-18146378	colorless	colored	OK	0.505247	6.72573	3.73463	-1.09078	0.0006	0.0421403	yes
PGSC0003DMT400041064	PGSC0003DMT400041064	-	ST4.03ch10:49592306-49593838	colorless	colored	OK	1.61622	0.422078	-1.93704	0.351264	0.00025	0.0229932	yes
PGSC0003DMT400041332	PGSC0003DMT400041332	-	ST4.03ch05:47344345-47345022	colorless	colored	OK	1.30445	12.9447	3.31085	-1.09813	0.0004	0.032	yes
PGSC0003DMT400041379	PGSC0003DMT400041379	-	ST4.03ch04:7743340-7744028	colorless	colored	OK	0.272751	4.25362	3.96304	-0.989743	0.00015	0.0154221	yes
PGSC0003DMT400041381	PGSC0003DMT400041381	-	ST4.03ch04:7736223-7736932	colorless	colored	OK	0.557592	5.67933	3.34844	-0.850261	5e-05	0.00700518	yes
PGSC0003DMT400041426	PGSC0003DMT400041426	-	ST4.03ch00:31979634-31980263	colorless	colored	OK	3.69054	0.657182	-2.48947	0.609582	0.0002	0.0193143	yes
PGSC0003DMT400041976	PGSC0003DMT400041976	-	ST4.03ch06:39994718-39997175	colorless	colored	OK	15.1837	37.8147	1.31643	-0.707787	5e-05	0.00700518	yes
PGSC0003DMT400042146	PGSC0003DMT400042146	-	ST4.03ch06:40391639-40392406	colorless	colored	OK	0.974005	18.6095	4.25597	-1.41678	0.0002	0.0193143	yes
PGSC0003DMT400042401	PGSC0003DMT400042401	-	ST4.03ch02:36582088-36587773	colorless	colored	OK	3.7715	11.7887	1.64419	-0.842442	5e-05	0.00700518	yes
PGSC0003DMT400042531	PGSC0003DMT400042531	-	ST4.03ch06:49111683-49112727	colorless	colored	OK	0.695342	5.41445	2.96102	-0.76864	0.00035	0.0293913	yes
PGSC0003DMT400042582	PGSC0003DMT400042582	-	ST4.03ch06:49523126-49525846	colorless	colored	OK	2.12962	0.177318	-3.58619	0.803664	5e-05	0.00700518	yes
PGSC0003DMT400042655	PGSC0003DMT400042655	-	ST4.03ch06:49530867-49532073	colorless	colored	OK	9.35962	0.974138	-3.26425	0.875408	5e-05	0.00700518	yes
PGSC0003DMT400042706	PGSC0003DMT400042706	-	ST4.03ch04:54103082-54103606	colorless	colored	OK	0.852531	6.81573	2.99904	-0.868282	0.0003	0.0261677	yes
PGSC0003DMT400042707	PGSC0003DMT400042707	-	ST4.03ch04:54011989-54012707	colorless	colored	OK	0.497561	18.5871	5.22329	-1.40414	0.0004	0.032	yes
PGSC0003DMT400043254	PGSC0003DMT400043254	-	ST4.03ch05:46351843-46353734	colorless	colored	OK	41.487	90.3648	1.1231	-0.62433	0.0006	0.0421403	yes
PGSC0003DMT400043468	PGSC0003DMT400043468	-	ST4.03ch12:58968088-58968608	colorless	colored	OK	1.10092	11.0164	3.32288	-1.03932	5e-05	0.00700518	yes
PGSC0003DMT400043653	PGSC0003DMT400043653	-	ST4.03ch12:54985209-54998763	colorless	colored	OK	2.47483	11.3689	2.19969	-0.273764	0.0001	0.0116552	yes
PGSC0003DMT400043689	PGSC0003DMT400043689	-	ST4.03ch05:10777309-10782285	colorless	colored	OK	4.30016	9.41149	1.13003	-0.607136	0.0006	0.0421403	yes
PGSC0003DMT400043732	PGSC0003DMT400043732	-	ST4.03ch11:1407370-1411692	colorless	colored	OK	2.63736	5.47564	1.05393	-0.550728	0.0007	0.0468515	yes
PGSC0003DMT400043995	PGSC0003DMT400043995	-	ST4.03ch00:17799365-17803175	colorless	colored	OK	0.561483	5.65554	3.33235	-0.806134	5e-05	0.00700518	yes
PGSC0003DMT400044028	PGSC0003DMT400044028	-	ST4.03ch04:960682-961257	colorless	colored	OK	0.361915	5.46241	3.91581	-1.0164	5e-05	0.00700518	yes
PGSC0003DMT400044052	PGSC0003DMT400044052	-	ST4.03ch08:1555287-1556629	colorless	colored	OK	286.981	46.8326	-2.61537	0.704779	5e-05	0.00700518	yes
PGSC0003DMT400044066	PGSC0003DMT400044066	-	ST4.03ch09:31745003-31745667	colorless	colored	OK	0.350634	3.48348	3.31249	-0.786004	0.0001	0.0116552	yes
PGSC0003DMT400044486	PGSC0003DMT400044486	-	ST4.03ch09:56993526-56993929	colorless	colored	OK	8.33842	52.0446	2.6419	-0.848657	5e-05	0.00700518	yes
PGSC0003DMT400044528	PGSC0003DMT400044528	-	ST4.03ch07:50735818-50738812	colorless	colored	OK	2.9562	0.420654	-2.81304	0.940635	5e-05	0.00700518	yes
PGSC0003DMT400044611	PGSC0003DMT400044611	-	ST4.03ch07:50464163-50468668	colorless	colored	OK	0.319322	4.23639	3.72975	-1.17935	5e-05	0.00700518	yes
PGSC0003DMT400044673	PGSC0003DMT400044673	-	ST4.03ch07:50748548-50751266	colorless	colored	OK	6.04221	0.14609	-5.37014	1.45502	0.0003	0.0261677	yes
PGSC0003DMT400044938	PGSC0003DMT400044938	-	ST4.03ch05:11873947-11879506	colorless	colored	OK	9.42029	3.57409	-1.39819	0.74281	5e-05	0.00700518	yes
PGSC0003DMT400044985	PGSC0003DMT400044985	-	ST4.03ch05:12289815-12293142	colorless	colored	OK	15.3568	34.3751	1.16249	-0.619051	0.00025	0.0229932	yes
PGSC0003DMT400045471	PGSC0003DMT400045471	-	ST4.03ch05:6058126-6060925	colorless	colored	OK	17.2414	46.2695	1.42418	-0.766066	5e-05	0.00700518	yes
PGSC0003DMT400046345	PGSC0003DMT400046345	-	ST4.03ch05:44712281-44718644	colorless	colored	OK	21.66	9.07353	-1.2553	0.700469	0.0004	0.032	yes
PGSC0003DMT400046421	PGSC0003DMT400046421	-	ST4.03ch07:4982328-4983540	colorless	colored	OK	18.838	0.278207	-6.08134	1.04911	5e-05	0.00700518	yes
PGSC0003DMT400046426	PGSC0003DMT400046426	-	ST4.03ch07:4989462-4994390	colorless	colored	OK	4.33045	0.651318	-2.73308	0.593412	0.0001	0.0116552	yes
PGSC0003DMT400046671	PGSC0003DMT400046671	-	ST4.03ch03:52119131-52119801	colorless	colored	OK	31.83	75.1886	1.24013	-0.69405	0.0003	0.0261677	yes
PGSC0003DMT400047024	PGSC0003DMT400047024	-	ST4.03ch01:79369819-79379359	colorless	colored	OK	8.74872	0.562626	-3.95882	1.4282	5e-05	0.00700518	yes
PGSC0003DMT400047418	PGSC0003DMT400047418	-	ST4.03ch05:4611905-4618405	colorless	colored	OK	10.2783	24.243	1.23796	-0.6946	0.0006	0.0421403	yes
PGSC0003DMT400047663	PGSC0003DMT400047663	-	ST4.03ch03:45703823-45705709	colorless	colored	OK	0.296512	27.332	6.52636	-1.79614	0.00015	0.0154221	yes
PGSC0003DMT400047926	PGSC0003DMT400047926	-	ST4.03ch01:88109831-88111824	colorless	colored	OK	0.607198	3.51173	2.53194	-0.730091	0.00065	0.0447226	yes
PGSC0003DMT400048095	PGSC0003DMT400048095	-	ST4.03ch03:3229799-3230363	colorless	colored	OK	19.0653	1.17283	-4.02288	1.15493	5e-05	0.00700518	yes
PGSC0003DMT400048100	PGSC0003DMT400048100	-	ST4.03ch03:3242256-3243063	colorless	colored	OK	0.496454	4.94488	3.3162	-0.869107	5e-05	0.00700518	yes
PGSC0003DMT400048241	PGSC0003DMT400048241	-	ST4.03ch07:2608949-2610837	colorless	colored	OK	0.696751	8.61522	3.62817	-1.11633	0.00075	0.0482857	yes
PGSC0003DMT400048321	PGSC0003DMT400048321	-	ST4.03ch11:17445844-17446783	colorless	colored	OK	3.91609	43.7827	3.48288	-0.762061	5e-05	0.00700518	yes
PGSC0003DMT400048664	PGSC0003DMT400048664	-	ST4.03ch12:10614833-10622662	colorless	colored	OK	2.62106	7.79415	1.57224	-0.832169	5e-05	0.00700518	yes
PGSC0003DMT400048795	PGSC0003DMT400048795	-	ST4.03ch12:5434063-5442021	colorless	colored	OK	1.00472	17.5114	4.12343	-1.47679	0.0002	0.0193143	yes
PGSC0003DMT400048964	PGSC0003DMT400048964	-	ST4.03ch12:7848213-7852389	colorless	colored	OK	4.97673	1.07499	-2.21088	0.615309	0.00035	0.0293913	yes
PGSC0003DMT400049383	PGSC0003DMT400049383	-	ST4.03ch10:50596768-50599495	colorless	colored	OK	0.0508556	1.62262	4.99578	-0.971521	0.00015	0.0154221	yes
PGSC0003DMT400049460	PGSC0003DMT400049460	-	ST4.03ch10:51469784-51470105	colorless	colored	OK	31.3181	4.44949	-2.81528	0.737782	5e-05	0.00700518	yes
PGSC0003DMT400049487	PGSC0003DMT400049487	-	ST4.03ch07:54226536-54229795	colorless	colored	OK	0.207549	2.30134	3.47095	-0.932496	0.00055	0.0398713	yes
PGSC0003DMT400049728	PGSC0003DMT400049728	-	ST4.03ch09:47969212-47974194	colorless	colored	OK	2.09378	7.22623	1.78713	-0.351673	0.00055	0.0398713	yes
PGSC0003DMT400049734	PGSC0003DMT400049734	-	ST4.03ch09:47963147-47963921	colorless	colored	OK	2.76744	0.35732	-2.95326	0.584445	5e-05	0.00700518	yes
PGSC0003DMT400050208	PGSC0003DMT400050208	-	ST4.03ch11:4988717-4991648	colorless	colored	OK	0.302263	2.94305	3.28344	-0.750386	5e-05	0.00700518	yes
PGSC0003DMT400050233	PGSC0003DMT400050233	-	ST4.03ch03:55899891-55900645	colorless	colored	OK	0.760949	4.76852	2.64767	-0.813686	0.00015	0.0154221	yes
PGSC0003DMT400050619	PGSC0003DMT400050619	-	ST4.03ch11:42202794-42206597	colorless	colored	OK	2.97861	7.24598	1.28254	-0.6887	0.0001	0.0116552	yes
PGSC0003DMT400050860	PGSC0003DMT400050860	-	ST4.03ch03:9255021-9259697	colorless	colored	OK	37.2227	7.29009	-2.35217	0.922532	0.00035	0.0293913	yes
PGSC0003DMT400052055	PGSC0003DMT400052055	-	ST4.03ch02:48071798-48076548	colorless	colored	OK	0.494863	15.0828	4.92973	-1.14396	5e-05	0.00700518	yes
PGSC0003DMT400052227	PGSC0003DMT400052227	-	ST4.03ch02:47915534-47916073	colorless	colored	OK	1.1607	6.15501	2.40676	-0.796529	0.0007	0.0468515	yes
PGSC0003DMT400052242	PGSC0003DMT400052242	-	ST4.03ch02:47763576-47766815	colorless	colored	OK	38.5598	15.7673	-1.29017	0.708284	5e-05	0.00700518	yes
PGSC0003DMT400052405	PGSC0003DMT400052405	-	ST4.03ch09:829872-831558	colorless	colored	OK	60.0378	147.779	1.2995	-0.720051	5e-05	0.00700518	yes
PGSC0003DMT400052409	PGSC0003DMT400052409	-	ST4.03ch09:350509-352282	colorless	colored	OK	22.0195	76.9753	1.80561	-0.974948	5e-05	0.00700518	yes
PGSC0003DMT400052699	PGSC0003DMT400052699	-	ST4.03ch06:45598764-45600702	colorless	colored	OK	0.226908	2.21806	3.28912	-0.734657	5e-05	0.00700518	yes
PGSC0003DMT400052723	PGSC0003DMT400052723	-	ST4.03ch06:45704485-45711509	colorless	colored	OK	0.187774	2.63367	3.81	-0.895117	5e-05	0.00700518	yes
PGSC0003DMT400052725	PGSC0003DMT400052725	-	ST4.03ch06:45714601-45716149	colorless	colored	OK	0.262096	9.21414	5.13568	-1.13384	5e-05	0.00700518	yes
PGSC0003DMT400053084	PGSC0003DMT400053084	-	ST4.03ch09:59766914-59775177	colorless	colored	OK	0.527664	29.062	5.78337	-1.68803	5e-05	0.00700518	yes
PGSC0003DMT400053175	PGSC0003DMT400053175	-	ST4.03ch06:2594008-2596095	colorless	colored	OK	3.80004	0.250464	-3.92334	0.898372	5e-05	0.00700518	yes
PGSC0003DMT400053306	PGSC0003DMT400053306	-	ST4.03ch12:5183058-5183716	colorless	colored	OK	0.26054	2.95444	3.50331	-0.774885	0.00015	0.0154221	yes
PGSC0003DMT400053645	PGSC0003DMT400053645	-	ST4.03ch08:46854101-46858606	colorless	colored	OK	0.759404	10.4477	3.78218	-1.30865	0.00045	0.0351676	yes
PGSC0003DMT400053855	PGSC0003DMT400053855	-	ST4.03ch00:24431056-24431737	colorless	colored	OK	0.589969	26.5056	5.48951	-1.42024	5e-05	0.00700518	yes
PGSC0003DMT400053872	PGSC0003DMT400053872	-	ST4.03ch00:24444184-24445546	colorless	colored	OK	0.429682	2.17333	2.33857	-0.37446	0.0001	0.0116552	yes
PGSC0003DMT400053967	PGSC0003DMT400053967	-	ST4.03ch09:59839769-59841971	colorless	colored	OK	0.632313	7.80465	3.62562	-1.02301	0.00075	0.0482857	yes
PGSC0003DMT400054540	PGSC0003DMT400054540	-	ST4.03ch02:29529929-29536230	colorless	colored	OK	6603.8	724.419	-3.1884	5.11595	0.00025	0.0229932	yes
PGSC0003DMT400054605	PGSC0003DMT400054605	-	ST4.03ch02:28989904-28992019	colorless	colored	OK	622.438	302.177	-1.04254	0.619563	0.00065	0.0447226	yes
PGSC0003DMT400054667	PGSC0003DMT400054667	-	ST4.03ch02:28408044-28411045	colorless	colored	OK	0.307101	1.61078	2.39097	-0.580466	0.00035	0.0293913	yes
PGSC0003DMT400054748	PGSC0003DMT400054748	-	ST4.03ch10:2547466-2549749	colorless	colored	OK	0.08882	3.06281	5.10783	-0.424809	5e-05	0.00700518	yes
PGSC0003DMT400055148	PGSC0003DMT400055148	-	ST4.03ch02:42394490-42396025	colorless	colored	OK	0.170094	1.6894	3.31211	-0.719187	5e-05	0.00700518	yes
PGSC0003DMT400055549	PGSC0003DMT400055549	-	ST4.03ch09:5471734-5472332	colorless	colored	OK	6.96901	194.317	4.80131	-1.82122	5e-05	0.00700518	yes
PGSC0003DMT400055713	PGSC0003DMT400055713	-	ST4.03ch09:61120519-61124079	colorless	colored	OK	0.203439	3.60291	4.14649	-1.07057	0.00015	0.0154221	yes
PGSC0003DMT400055916	PGSC0003DMT400055916	-	ST4.03ch02:35591162-35592267	colorless	colored	OK	0.304788	1.67968	2.46231	-0.516914	0.00015	0.0154221	yes
PGSC0003DMT400056161	PGSC0003DMT400056161	-	ST4.03ch05:47129772-47133403	colorless	colored	OK	0.569736	2.74973	2.27092	-0.599096	0.0006	0.0421403	yes
PGSC0003DMT400056210	PGSC0003DMT400056210	-	ST4.03ch01:45392230-45399306	colorless	colored	OK	3.12254	19.7225	2.65905	-0.472905	5e-05	0.00700518	yes
PGSC0003DMT400057398	PGSC0003DMT400057398	-	ST4.03ch07:55433464-55434155	colorless	colored	OK	2.71484	16.5787	2.61039	-0.658663	5e-05	0.00700518	yes
PGSC0003DMT400057419	PGSC0003DMT400057419	-	ST4.03ch07:55244659-55245205	colorless	colored	OK	2.65286	86.8204	5.03241	-0.823617	5e-05	0.00700518	yes
PGSC0003DMT400057803	PGSC0003DMT400057803	-	ST4.03ch02:34120453-34122690	colorless	colored	OK	18.4616	45.8916	1.3137	-0.688964	0.00075	0.0482857	yes
PGSC0003DMT400057893	PGSC0003DMT400057893	-	ST4.03ch01:75925392-75927116	colorless	colored	OK	0.232708	1.85461	2.99452	-0.530107	0.0001	0.0116552	yes
PGSC0003DMT400058008	PGSC0003DMT400058008	-	ST4.03ch01:75588380-75588789	colorless	colored	OK	0.662035	6.08764	3.2009	-0.990432	0.00025	0.0229932	yes
PGSC0003DMT400058145	PGSC0003DMT400058145	-	ST4.03ch03:4083379-4086147	colorless	colored	OK	0.480636	2.09448	2.12357	-0.478957	0.0004	0.032	yes
PGSC0003DMT400058151	PGSC0003DMT400058151	-	ST4.03ch03:4105924-4108648	colorless	colored	OK	5.92149	0.160165	-5.20833	1.18897	5e-05	0.00700518	yes
PGSC0003DMT400058217	PGSC0003DMT400058217	-	ST4.03ch05:6578440-6578989	colorless	colored	OK	0.422228	7.61803	4.17332	-0.950231	5e-05	0.00700518	yes
PGSC0003DMT400058417	PGSC0003DMT400058417	-	ST4.03ch01:59167464-59168216	colorless	colored	OK	2.86164	0.540777	-2.40374	0.585519	0.0001	0.0116552	yes
PGSC0003DMT400058831	PGSC0003DMT400058831	-	ST4.03ch01:59945073-59947360	colorless	colored	OK	6.29328	1.08596	-2.53484	0.919617	0.00015	0.0154221	yes
PGSC0003DMT400058913	PGSC0003DMT400058913	-	ST4.03ch03:61459904-61464216	colorless	colored	OK	28.637	11.9423	-1.26181	0.684156	5e-05	0.00700518	yes
PGSC0003DMT400058975	PGSC0003DMT400058975	-	ST4.03ch03:61373444-61376502	colorless	colored	OK	0.132408	2.35435	4.15227	-0.895657	0.00025	0.0229932	yes
PGSC0003DMT400059023	PGSC0003DMT400059023	-	ST4.03ch03:9538586-9539155	colorless	colored	OK	1.18376	8.16087	2.78535	-0.455519	5e-05	0.00700518	yes
PGSC0003DMT400059123	PGSC0003DMT400059123	-	ST4.03ch02:32687678-32691979	colorless	colored	OK	0.799392	6.46145	3.01488	-0.497444	0.0004	0.032	yes
PGSC0003DMT400059173	PGSC0003DMT400059173	-	ST4.03ch07:6065806-6066459	colorless	colored	OK	21.9945	47.3917	1.10749	-0.624831	0.00065	0.0447226	yes
PGSC0003DMT400059724	PGSC0003DMT400059724	-	ST4.03ch00:22581591-22584397	colorless	colored	OK	0.595813	77.1499	7.01666	-1.73712	5e-05	0.00700518	yes
PGSC0003DMT400059741	PGSC0003DMT400059741	-	ST4.03ch08:6758332-6760371	colorless	colored	OK	1.90794	0.176792	-3.43189	0.589094	5e-05	0.00700518	yes
PGSC0003DMT400059786	PGSC0003DMT400059786	-	ST4.03ch06:8393908-8398459	colorless	colored	OK	3.84277	9.49025	1.3043	-0.726089	5e-05	0.00700518	yes
PGSC0003DMT400060745	PGSC0003DMT400060745	-	ST4.03ch04:8234400-8235013	colorless	colored	OK	0.661642	2.72966	2.0446	-0.360472	0.0001	0.0116552	yes
PGSC0003DMT400060748	PGSC0003DMT400060748	-	ST4.03ch04:8229637-8230276	colorless	colored	OK	1.56075	11.2435	2.84878	-0.616534	5e-05	0.00700518	yes
PGSC0003DMT400060806	PGSC0003DMT400060806	-	ST4.03ch04:8958467-8959240	colorless	colored	OK	4.00821	0.876346	-2.19338	0.543488	0.0005	0.0375556	yes
PGSC0003DMT400061011	PGSC0003DMT400061011	-	ST4.03ch10:57579726-57580160	colorless	colored	OK	0.37492	20.35	5.76231	-1.81928	0.0005	0.0375556	yes
PGSC0003DMT400061612	PGSC0003DMT400061612	-	ST4.03ch11:5409055-5411529	colorless	colored	OK	0.191476	5.13943	4.74637	-0.689784	5e-05	0.00700518	yes
PGSC0003DMT400061838	PGSC0003DMT400061838	-	ST4.03ch01:55137742-55138769	colorless	colored	OK	0.71102	4.86187	2.77355	-0.839464	0.00075	0.0482857	yes
PGSC0003DMT400062326	PGSC0003DMT400062326	-	ST4.03ch03:41645692-41652515	colorless	colored	OK	0.180183	5.42664	4.91253	-0.622672	0.00015	0.0154221	yes
PGSC0003DMT400062379	PGSC0003DMT400062379	-	ST4.03ch12:5654285-5659874	colorless	colored	OK	1.92135	0.237681	-3.01502	0.600657	0.0004	0.032	yes
PGSC0003DMT400062383	PGSC0003DMT400062383	-	ST4.03ch12:5699816-5703158	colorless	colored	OK	0.380105	4.09657	3.42995	-0.569299	5e-05	0.00700518	yes
PGSC0003DMT400062500	PGSC0003DMT400062500	-	ST4.03ch06:55827545-55828389	colorless	colored	OK	11.9396	31.2053	1.38603	-0.767508	5e-05	0.00700518	yes
PGSC0003DMT400062634	PGSC0003DMT400062634	-	ST4.03ch03:4876744-4880852	colorless	colored	OK	0.357377	8.3738	4.55036	-0.591482	0.0002	0.0193143	yes
PGSC0003DMT400062635	PGSC0003DMT400062635	-	ST4.03ch03:4876744-4880852	colorless	colored	OK	0.233921	4.20743	4.16884	-0.627772	0.0001	0.0116552	yes
PGSC0003DMT400062796	PGSC0003DMT400062796	-	ST4.03ch07:46310184-46311374	colorless	colored	OK	0.122047	2.27818	4.22237	-0.892357	5e-05	0.00700518	yes
PGSC0003DMT400062810	PGSC0003DMT400062810	-	ST4.03ch00:30238136-30238751	colorless	colored	OK	5.54605	0.290068	-4.257	1.0711	5e-05	0.00700518	yes
PGSC0003DMT400062882	PGSC0003DMT400062882	-	ST4.03ch03:53878611-53879610	colorless	colored	OK	0.624467	23.9059	5.2586	-1.22117	5e-05	0.00700518	yes
PGSC0003DMT400063131	PGSC0003DMT400063131	-	ST4.03ch03:55570478-55572685	colorless	colored	OK	0.986011	7.16983	2.86226	-0.450254	0.0002	0.0193143	yes
PGSC0003DMT400063387	PGSC0003DMT400063387	-	ST4.03ch03:55503951-55508294	colorless	colored	OK	3.23237	8.95826	1.47063	-0.816468	5e-05	0.00700518	yes
PGSC0003DMT400063425	PGSC0003DMT400063425	-	ST4.03ch03:54954974-54955675	colorless	colored	OK	3.40517	16.4077	2.26857	-0.509706	0.00015	0.0154221	yes
PGSC0003DMT400063681	PGSC0003DMT400063681	-	ST4.03ch01:77313312-77314634	colorless	colored	OK	0.407084	2.247	2.4646	-0.576931	0.0003	0.0261677	yes
PGSC0003DMT400063820	PGSC0003DMT400063820	-	ST4.03ch04:58289857-58290357	colorless	colored	OK	1.09554	8.86165	3.01593	-0.971816	0.00015	0.0154221	yes
PGSC0003DMT400064038	PGSC0003DMT400064038	-	ST4.03ch01:80227908-80232451	colorless	colored	OK	2.86625	6.85212	1.25739	-0.632938	5e-05	0.00700518	yes
PGSC0003DMT400064470	PGSC0003DMT400064470	-	ST4.03ch10:1784340-1784945	colorless	colored	OK	0.010234	1.97692	7.59374	-0.214164	5e-05	0.00700518	yes
PGSC0003DMT400064555	PGSC0003DMT400064555	-	ST4.03ch04:61081696-61083354	colorless	colored	OK	2.19026	0.302465	-2.85626	0.594654	0.0001	0.0116552	yes
PGSC0003DMT400064776	PGSC0003DMT400064776	-	ST4.03ch01:85499254-85500719	colorless	colored	OK	79.4545	189.913	1.25713	-0.641113	0.00045	0.0351676	yes
PGSC0003DMT400064877	PGSC0003DMT400064877	-	ST4.03ch01:85740214-85741666	colorless	colored	OK	0.219498	11.1703	5.66932	-1.47845	0.0006	0.0421403	yes
PGSC0003DMT400064881	PGSC0003DMT400064881	-	ST4.03ch01:85774330-85776301	colorless	colored	OK	4.77934	72.95	3.93202	-1.34592	0.00015	0.0154221	yes
PGSC0003DMT400065156	PGSC0003DMT400065156	-	ST4.03ch04:56285228-56286429	colorless	colored	OK	214.209	87.7534	-1.28749	0.821147	5e-05	0.00700518	yes
PGSC0003DMT400065181	PGSC0003DMT400065181	-	ST4.03ch03:53190264-53191554	colorless	colored	OK	1.43427	7.37968	2.36324	-0.760371	5e-05	0.00700518	yes
PGSC0003DMT400065494	PGSC0003DMT400065494	-	ST4.03ch02:23415951-23417262	colorless	colored	OK	0.387084	3.15461	3.02674	-0.868411	0.00035	0.0293913	yes
PGSC0003DMT400065644	PGSC0003DMT400065644	-	ST4.03ch08:41110086-41110753	colorless	colored	OK	0.678299	4.47677	2.72247	-0.785806	0.0006	0.0421403	yes
PGSC0003DMT400065858	PGSC0003DMT400065858	-	ST4.03ch03:49169513-49169897	colorless	colored	OK	0.02328	7.99902	8.42459	-0.340427	5e-05	0.00700518	yes
PGSC0003DMT400066535	PGSC0003DMT400066535	-	ST4.03ch01:83872771-83873383	colorless	colored	OK	1.578	22.3179	3.82204	-0.843009	5e-05	0.00700518	yes
PGSC0003DMT400066740	PGSC0003DMT400066740	-	ST4.03ch01:83562470-83563022	colorless	colored	OK	1.07026	5.89296	2.46103	-0.686214	0.0004	0.032	yes
PGSC0003DMT400066754	PGSC0003DMT400066754	-	ST4.03ch01:85056523-85058366	colorless	colored	OK	6.40469	18.6602	1.54276	-0.821656	5e-05	0.00700518	yes
PGSC0003DMT400067047	PGSC0003DMT400067047	-	ST4.03ch01:69995229-69997038	colorless	colored	OK	0.327755	2.07716	2.66392	-0.723475	0.0003	0.0261677	yes
PGSC0003DMT400067734	PGSC0003DMT400067734	-	ST4.03ch11:40632464-40633955	colorless	colored	OK	0.19392	3.38997	4.12774	-0.732739	0.00015	0.0154221	yes
PGSC0003DMT400067958	PGSC0003DMT400067958	-	ST4.03ch09:59361804-59365986	colorless	colored	OK	0.281194	2.41975	3.10522	-0.849507	0.00075	0.0482857	yes
PGSC0003DMT400068388	PGSC0003DMT400068388	-	ST4.03ch06:44439442-44441537	colorless	colored	OK	5.21804	0.610211	-3.09613	0.882759	5e-05	0.00700518	yes
PGSC0003DMT400069094	PGSC0003DMT400069094	-	ST4.03ch00:30859469-30859781	colorless	colored	OK	20.4627	0	#VALUE!	#NAME?	5e-05	0.00700518	yes
PGSC0003DMT400069145	PGSC0003DMT400069145	-	ST4.03ch06:54093286-54095728	colorless	colored	OK	14.2305	1.39424	-3.35144	0.840546	5e-05	0.00700518	yes
PGSC0003DMT400069147	PGSC0003DMT400069147	-	ST4.03ch06:54093286-54095728	colorless	colored	OK	14.1148	1.51768	-3.21726	0.622069	5e-05	0.00700518	yes
PGSC0003DMT400069530	PGSC0003DMT400069530	-	ST4.03ch06:53528064-53529134	colorless	colored	OK	1.97155	19.0082	3.26922	-1.09045	0.00055	0.0398713	yes
PGSC0003DMT400069588	PGSC0003DMT400069588	-	ST4.03ch06:52974773-52975515	colorless	colored	OK	0.832974	6.46046	2.95529	-0.692531	5e-05	0.00700518	yes
PGSC0003DMT400069622	PGSC0003DMT400069622	-	ST4.03ch06:52764115-52765560	colorless	colored	OK	0	2.59167	#NAME?	#NAME?	5e-05	0.00700518	yes
PGSC0003DMT400070295	PGSC0003DMT400070295	-	ST4.03ch11:4344684-4351245	colorless	colored	OK	1.94682	14.2049	2.8672	-0.170426	0.00045	0.0351676	yes
PGSC0003DMT400070362	PGSC0003DMT400070362	-	ST4.03ch11:4452254-4458186	colorless	colored	OK	23.6113	10.2884	-1.19845	0.669928	0.0001	0.0116552	yes
PGSC0003DMT400070387	PGSC0003DMT400070387	-	ST4.03ch11:4546467-4547234	colorless	colored	OK	0.318478	2.42573	2.92915	-0.588387	5e-05	0.00700518	yes
PGSC0003DMT400070440	PGSC0003DMT400070440	-	ST4.03ch11:43819218-43820712	colorless	colored	OK	0.11795	1.64132	3.79861	-0.834612	0.0001	0.0116552	yes
PGSC0003DMT400070621	PGSC0003DMT400070621	-	ST4.03ch07:2086605-2088496	colorless	colored	OK	27.5001	4.58348	-2.58492	0.882507	0.0005	0.0375556	yes
PGSC0003DMT400070622	PGSC0003DMT400070622	-	ST4.03ch07:2131087-2131582	colorless	colored	OK	4.57899	0.722063	-2.66483	0.798552	0.0002	0.0193143	yes
PGSC0003DMT400070675	PGSC0003DMT400070675	-	ST4.03ch07:2134759-2138926	colorless	colored	OK	10.5474	0.175166	-5.91202	1.31979	5e-05	0.00700518	yes
PGSC0003DMT400070692	PGSC0003DMT400070692	-	ST4.03ch07:1821395-1822672	colorless	colored	OK	1.7487	0.276744	-2.65966	0.735986	0.00025	0.0229932	yes
PGSC0003DMT400070732	PGSC0003DMT400070732	-	ST4.03ch01:74630383-74633515	colorless	colored	OK	7.51994	163.537	4.44275	-1.67444	5e-05	0.00700518	yes
PGSC0003DMT400071299	PGSC0003DMT400071299	-	ST4.03ch03:35304056-35306586	colorless	colored	OK	0.239249	2.25535	3.23677	-0.890516	0.0006	0.0421403	yes
PGSC0003DMT400071314	PGSC0003DMT400071314	-	ST4.03ch04:7004392-7004949	colorless	colored	OK	87.0356	36.2676	-1.26293	0.736344	5e-05	0.00700518	yes
PGSC0003DMT400071321	PGSC0003DMT400071321	-	ST4.03ch04:6903187-6905075	colorless	colored	OK	0.292951	4.07649	3.7986	-0.752579	5e-05	0.00700518	yes
PGSC0003DMT400072524	PGSC0003DMT400072524	-	ST4.03ch10:56434427-56439307	colorless	colored	OK	8.95817	1.16625	-2.94133	0.878657	0.0001	0.0116552	yes
PGSC0003DMT400072721	PGSC0003DMT400072721	-	ST4.03ch05:892045-893053	colorless	colored	OK	0.276725	2.40689	3.12065	-0.68977	5e-05	0.00700518	yes
PGSC0003DMT400073084	PGSC0003DMT400073084	-	ST4.03ch02:31665393-31670190	colorless	colored	OK	0.669463	8.60038	3.68332	-1.32316	0.0007	0.0468515	yes
PGSC0003DMT400073750	PGSC0003DMT400073750	-	ST4.03ch12:49572380-49572719	colorless	colored	OK	25.4925	4.45854	-2.51543	1.46186	5e-05	0.00700518	yes
PGSC0003DMT400073756	PGSC0003DMT400073756	-	ST4.03ch12:49579919-49580448	colorless	colored	OK	0.584964	3.48526	2.57485	-0.686292	0.0004	0.032	yes
PGSC0003DMT400074028	PGSC0003DMT400074028	-	ST4.03ch10:33915381-33920720	colorless	colored	OK	4.90637	0.938386	-2.3864	0.752997	0.0007	0.0468515	yes
PGSC0003DMT400074565	PGSC0003DMT400074565	-	ST4.03ch01:67009605-67010140	colorless	colored	OK	0.647678	3.44828	2.41253	-0.660507	0.00075	0.0482857	yes
PGSC0003DMT400074847	PGSC0003DMT400074847	-	ST4.03ch05:13658513-13663734	colorless	colored	OK	2.65683	0.497056	-2.41822	0.544038	5e-05	0.00700518	yes
PGSC0003DMT400074891	PGSC0003DMT400074891	-	ST4.03ch04:59460876-59468416	colorless	colored	OK	5.20681	25.6334	2.29955	-0.561292	0.00065	0.0447226	yes
PGSC0003DMT400075060	PGSC0003DMT400075060	-	ST4.03ch00:23647668-23648530	colorless	colored	OK	0.010915	5.189	8.89301	-0.302739	5e-05	0.00700518	yes
PGSC0003DMT400075131	PGSC0003DMT400075131	-	ST4.03ch04:10706364-10709162	colorless	colored	OK	0.395495	2.16353	2.45165	-0.565951	0.0007	0.0468515	yes
PGSC0003DMT400075426	PGSC0003DMT400075426	-	ST4.03ch12:57095736-57097720	colorless	colored	OK	31.8433	1.36338	-4.54574	0.789001	5e-05	0.00700518	yes
PGSC0003DMT400075537	PGSC0003DMT400075537	-	ST4.03ch12:58025469-58028813	colorless	colored	OK	0.48	5.13321	3.41876	-0.949402	0.00015	0.0154221	yes
PGSC0003DMT400076023	PGSC0003DMT400076023	-	ST4.03ch08:45117052-45118794	colorless	colored	OK	0.763806	4.29365	2.49093	-0.584476	5e-05	0.00700518	yes
PGSC0003DMT400076055	PGSC0003DMT400076055	-	ST4.03ch08:45676041-45677832	colorless	colored	OK	2.28143	0.187198	-3.6073	0.811095	5e-05	0.00700518	yes
PGSC0003DMT400076481	PGSC0003DMT400076481	-	ST4.03ch01:81662325-81663582	colorless	colored	OK	2.78591	12.3747	2.15117	-0.557667	0.0005	0.0375556	yes
PGSC0003DMT400076533	PGSC0003DMT400076533	-	ST4.03ch01:81492196-81493375	colorless	colored	OK	47.1708	9.51646	-2.3094	1.5469	0.00075	0.0482857	yes
PGSC0003DMT400076608	PGSC0003DMT400076608	-	ST4.03ch12:10144901-10147197	colorless	colored	OK	0.189714	1.5789	3.05702	-0.734885	0.0001	0.0116552	yes
PGSC0003DMT400077713	PGSC0003DMT400077713	-	ST4.03ch11:44220215-44225323	colorless	colored	OK	0.188982	1.67797	3.1504	-0.724169	5e-05	0.00700518	yes
PGSC0003DMT400077762	PGSC0003DMT400077762	-	ST4.03ch01:650779-653929	colorless	colored	OK	0.345122	2.52761	2.8726	-0.674515	0.0001	0.0116552	yes
PGSC0003DMT400078006	PGSC0003DMT400078006	-	ST4.03ch06:56900910-56901677	colorless	colored	OK	5.37702	67.5413	3.65089	-1.09046	5e-05	0.00700518	yes
PGSC0003DMT400078188	PGSC0003DMT400078188	-	ST4.03ch06:56751227-56753788	colorless	colored	OK	0.0696483	3.38767	5.60406	-1.24032	0.0001	0.0116552	yes
PGSC0003DMT400078311	PGSC0003DMT400078311	-	ST4.03ch06:56577265-56577808	colorless	colored	OK	7.98262	1.33972	-2.57493	0.829819	0.00035	0.0293913	yes
PGSC0003DMT400078352	PGSC0003DMT400078352	-	ST4.03ch05:4016211-4017445	colorless	colored	OK	0.573985	9.9608	4.11718	-0.975155	5e-05	0.00700518	yes
PGSC0003DMT400078609	PGSC0003DMT400078609	-	ST4.03ch02:41576323-41577018	colorless	colored	OK	12.8547	2.84691	-2.17483	0.738541	0.0005	0.0375556	yes
PGSC0003DMT400078696	PGSC0003DMT400078696	-	ST4.03ch02:42129400-42131905	colorless	colored	OK	2.9514	0.178564	-4.04688	0.900299	5e-05	0.00700518	yes
PGSC0003DMT400078817	PGSC0003DMT400078817	-	ST4.03ch02:41993647-41996148	colorless	colored	OK	20.6739	8.05502	-1.35985	0.786287	5e-05	0.00700518	yes
PGSC0003DMT400078972	PGSC0003DMT400078972	-	ST4.03ch07:3198623-3200152	colorless	colored	OK	215.815	18.7527	-3.52462	0.632093	0.0001	0.0116552	yes
PGSC0003DMT400079088	PGSC0003DMT400079088	-	ST4.03ch06:41081480-41081967	colorless	colored	OK	0.858741	23.2119	4.7565	-1.618	5e-05	0.00700518	yes
PGSC0003DMT400079195	PGSC0003DMT400079195	-	ST4.03ch04:64226068-64228682	colorless	colored	OK	4.17907	9.72211	1.21809	-0.643032	0.0003	0.0261677	yes
PGSC0003DMT400079242	PGSC0003DMT400079242	-	ST4.03ch04:64229940-64235677	colorless	colored	OK	3.53034	20.3112	2.52439	-0.561685	0.0007	0.0468515	yes
PGSC0003DMT400079573	PGSC0003DMT400079573	-	ST4.03ch05:8404031-8405976	colorless	colored	OK	4.89772	0.793241	-2.62628	0.972866	0.00015	0.0154221	yes
PGSC0003DMT400079841	PGSC0003DMT400079841	-	ST4.03ch07:51633773-51635392	colorless	colored	OK	45.9394	21.0658	-1.12483	0.601326	0.00075	0.0482857	yes
PGSC0003DMT400080052	PGSC0003DMT400080052	-	ST4.03ch01:68957376-68958419	colorless	colored	OK	46.6056	12.4402	-1.90549	0.993596	5e-05	0.00700518	yes
PGSC0003DMT400080252	PGSC0003DMT400080252	-	ST4.03ch10:48907812-48908664	colorless	colored	OK	2.47964	183.449	6.2091	-1.77142	5e-05	0.00700518	yes
PGSC0003DMT400080858	PGSC0003DMT400080858	-	ST4.03ch06:13167832-13168405	colorless	colored	OK	0	2.05233	#NAME?	#NAME?	5e-05	0.00700518	yes
PGSC0003DMT400080886	PGSC0003DMT400080886	-	ST4.03ch01:727006-727712	colorless	colored	OK	0.872514	4.81516	2.46433	-0.714529	0.0005	0.0375556	yes
PGSC0003DMT400080907	PGSC0003DMT400080907	-	ST4.03ch00:33905281-33906263	colorless	colored	OK	0.336616	2.46496	2.87239	-0.553044	0.0001	0.0116552	yes
PGSC0003DMT400080959	PGSC0003DMT400080959	-	ST4.03ch09:60108832-60109702	colorless	colored	OK	0.175122	5.12604	4.87141	-0.832968	0.0001	0.0116552	yes
PGSC0003DMT400080981	PGSC0003DMT400080981	-	ST4.03ch00:34763295-34764131	colorless	colored	OK	169.336	11.0143	-3.94244	1.33323	0.00035	0.0293913	yes
PGSC0003DMT400081279	PGSC0003DMT400081279	-	ST4.03ch02:33167145-33168958	colorless	colored	OK	0.723159	3.88094	2.42402	-0.579922	5e-05	0.00700518	yes
PGSC0003DMT400081380	PGSC0003DMT400081380	-	ST4.03ch09:52755446-52760670	colorless	colored	OK	0	40.2168	#NAME?	#NAME?	5e-05	0.00700518	yes
PGSC0003DMT400081485	PGSC0003DMT400081485	-	ST4.03ch00:32054672-32056195	colorless	colored	OK	795.587	144.079	-2.46516	0.524168	5e-05	0.00700518	yes
PGSC0003DMT400081771	PGSC0003DMT400081771	-	ST4.03ch01:60863986-60864797	colorless	colored	OK	0.439423	3.76027	3.09715	-0.820747	5e-05	0.00700518	yes
PGSC0003DMT400081934	PGSC0003DMT400081934	-	ST4.03ch01:1051569-1053018	colorless	colored	OK	2.82135	0.850807	-1.72948	0.362547	0.0005	0.0375556	yes
PGSC0003DMT400082014	PGSC0003DMT400082014	-	ST4.03ch01:1944848-1946323	colorless	colored	OK	419.008	69.1433	-2.59932	0.797569	0.0001	0.0116552	yes
PGSC0003DMT400082074	PGSC0003DMT400082074	-	ST4.03ch09:54001993-54006000	colorless	colored	OK	2.31918	0.39145	-2.56671	0.4948	5e-05	0.00700518	yes
PGSC0003DMT400082125	PGSC0003DMT400082125	-	ST4.03ch09:53737543-53738921	colorless	colored	OK	3.64075	0.7377	-2.30313	0.524974	5e-05	0.00700518	yes
PGSC0003DMT400082131	PGSC0003DMT400082131	-	ST4.03ch00:28539694-28545113	colorless	colored	OK	3.10783	7.87814	1.34195	-0.774761	0.0001	0.0116552	yes
PGSC0003DMT400082139	PGSC0003DMT400082139	-	ST4.03ch00:37147945-37150150	colorless	colored	OK	30.0465	358.898	3.57831	-1.07452	5e-05	0.00700518	yes
PGSC0003DMT400082341	PGSC0003DMT400082341	-	ST4.03ch00:41261260-41262120	colorless	colored	OK	0.32166	4.94604	3.94267	-0.937521	5e-05	0.00700518	yes
PGSC0003DMT400082395	PGSC0003DMT400082395	-	ST4.03ch11:35183259-35184544	colorless	colored	OK	0.260455	1.73453	2.73543	-0.663663	0.0003	0.0261677	yes
PGSC0003DMT400083212	PGSC0003DMT400083212	-	ST4.03ch01:61350356-61350939	colorless	colored	OK	0.570736	3.78053	2.72769	-0.724119	0.00015	0.0154221	yes
PGSC0003DMT400083501	PGSC0003DMT400083501	-	ST4.03ch04:2293097-2293974	colorless	colored	OK	1.38641	47.6072	5.10175	-1.09309	0.0005	0.0375556	yes
PGSC0003DMT400083723	PGSC0003DMT400083723	-	ST4.03ch00:39527949-39529428	colorless	colored	OK	17.0546	38.5174	1.17535	-0.643434	0.00025	0.0229932	yes
PGSC0003DMT400084487	PGSC0003DMT400084487	-	ST4.03ch00:37989683-37991273	colorless	colored	OK	0.535182	11.381	4.41045	-0.7891	5e-05	0.00700518	yes
PGSC0003DMT400084708	PGSC0003DMT400084708	-	ST4.03ch00:42166908-42167752	colorless	colored	OK	0.645294	9.97441	3.9502	-1.1471	0.00015	0.0154221	yes
PGSC0003DMT400084824	PGSC0003DMT400084824	-	ST4.03ch08:42942924-42950390	colorless	colored	OK	2.88149	92.4365	5.00358	-2.85507	5e-05	0.00700518	yes
PGSC0003DMT400085322	PGSC0003DMT400085322	-	ST4.03ch01:27844086-27844772	colorless	colored	OK	0.453932	2.74299	2.5952	-0.55989	0.0004	0.032	yes
PGSC0003DMT400085562	PGSC0003DMT400085562	-	ST4.03ch09:17440921-17445603	colorless	colored	OK	8.2553	0	#VALUE!	#NAME?	5e-05	0.00700518	yes
PGSC0003DMT400085907	PGSC0003DMT400085907	-	ST4.03ch04:57957875-57958898	colorless	colored	OK	53.7049	23.4659	-1.19449	0.657499	0.0006	0.0421403	yes
PGSC0003DMT400086139	PGSC0003DMT400086139	-	ST4.03ch05:48003197-48004516	colorless	colored	OK	3.32673	0.868779	-1.93704	0.484362	0.00065	0.0447226	yes
PGSC0003DMT400086488	PGSC0003DMT400086488	-	ST4.03ch00:28727016-28729089	colorless	colored	OK	3.83518	0.265376	-3.85319	0.807036	5e-05	0.00700518	yes
PGSC0003DMT400087830	PGSC0003DMT400087830	-	ST4.03ch10:39522857-39523989	colorless	colored	OK	0.758376	4.87774	2.68523	-0.771247	0.00015	0.0154221	yes
PGSC0003DMT400088352	PGSC0003DMT400088352	-	ST4.03ch02:18101448-18102072	colorless	colored	OK	7.33325	0	#VALUE!	#NAME?	5e-05	0.00700518	yes
PGSC0003DMT400088734	PGSC0003DMT400088734	-	ST4.03ch09:56027611-56028448	colorless	colored	OK	2.50713	0.371467	-2.75473	0.602736	0.0001	0.0116552	yes
PGSC0003DMT400088908	PGSC0003DMT400088908	-	ST4.03ch09:11625141-11625456	colorless	colored	OK	1.73738	28.5087	4.03642	-1.41575	5e-05	0.00700518	yes
PGSC0003DMT400089450	PGSC0003DMT400089450	-	ST4.03ch01:51060894-51064103	colorless	colored	OK	20.7937	0.847499	-4.61679	0.972387	5e-05	0.00700518	yes
PGSC0003DMT400089776	PGSC0003DMT400089776	-	ST4.03ch02:28805281-28806925	colorless	colored	OK	0.148364	2.15252	3.85881	-0.898982	5e-05	0.00700518	yes
PGSC0003DMT400090279	PGSC0003DMT400090279	-	ST4.03ch01:32959025-32959499	colorless	colored	OK	0.807139	6.89288	3.09422	-0.690858	5e-05	0.00700518	yes
PGSC0003DMT400091106	PGSC0003DMT400091106	-	ST4.03ch07:2116165-2116958	colorless	colored	OK	32.5839	8.77673	-1.8924	0.631055	0.00045	0.0351676	yes
PGSC0003DMT400094102	PGSC0003DMT400094102	-	ST4.03ch10:56017094-56018120	colorless	colored	OK	0	3.45766	#NAME?	#NAME?	5e-05	0.00700518	yes
PGSC0003DMT400097503	PGSC0003DMT400097503	-	ST4.03ch08:42926677-42929747	colorless	colored	OK	1.24731	22.6981	4.18568	-0.667691	5e-05	0.00700518	yes
