# Supplementary material for: Analysis of Key Genes Involved in Potato Anthocyanin Biosynthesis Based on Genomics and Transcriptomics Data
Source: Front Plant Sci. 2019 May 14;10:603. doi: 10.3389/fpls.2019.00603 (PMC6527903; doi:10.3389/fpls.2019.00603)
Supplement: TABLE S3 — Genes with differential expression in the potato MYB-R2R3 gene family. [file Table_3.XLSX]

## Sheet: Sheet1
Genes	Colorless	Colored	log2(fold_change)	Significant
PGSC0003DMT400069955	0.0217083	0.745073	5.10107	no
PGSC0003DMT400048261	0.00421825	0.141703	5.07008	no
PGSC0003DMT400003479	0.00938298	0.217134	4.53239	no
PGSC0003DMT400068798	0.18281	2.7956	3.93474	no
PGSC0003DMT400067318	0.0381485	0.54122	3.82652	no
PGSC0003DMT400040774	0.505247	6.72573	3.73463	yes
PGSC0003DMT400004265	0.0300957	0.33707	3.48542	no
PGSC0003DMT400017709	0.110547	1.14333	3.37051	no
PGSC0003DMT400055148	0.170094	1.6894	3.31211	yes
PGSC0003DMT400018897	0.128825	1.19887	3.21819	no
PGSC0003DMT400018995	0.0572609	0.335797	2.55197	no
PGSC0003DMT400050287	2.53996	14.1631	2.47926	no
PGSC0003DMT400036281	0.279415	1.37388	2.29777	no
PGSC0003DMT400079714	0.143767	0.659063	2.19668	no
PGSC0003DMT400037080	0.0376508	0.170684	2.18057	no
PGSC0003DMT400047076	1.56345	6.72511	2.10482	no
PGSC0003DMT400037716	0.375999	1.4076	1.90444	no
PGSC0003DMT400007351	0.00545186	0.0195542	1.84266	no
PGSC0003DMT400032930	0.145715	0.515074	1.82163	no
PGSC0003DMT400045183	0.0206415	0.0684098	1.72865	no
PGSC0003DMT400065796	0.321647	1.03309	1.68342	no
PGSC0003DMT400000600	0.155197	0.480278	1.62977	no
PGSC0003DMT400040462	0.857487	2.49327	1.53985	no
PGSC0003DMT400029235	0.0782348	0.199542	1.35081	no
PGSC0003DMT400060168	0.437334	1.09441	1.32334	no
PGSC0003DMT400067321	0.340062	0.84272	1.30926	no
PGSC0003DMT400040149	49.1481	116.668	1.2472	no
PGSC0003DMT400078477	3.82556	8.7411	1.19215	no
PGSC0003DMT400069841	0.765526	1.62281	1.08397	no
PGSC0003DMT400067322	0.240151	0.498605	1.05396	no
PGSC0003DMT400012203	0.623501	1.23598	0.987195	no
PGSC0003DMT400022600	1.17435	2.30307	0.971694	no
PGSC0003DMT400012702	0.947941	1.83891	0.955981	no
PGSC0003DMT400015155	0.124426	0.23074	0.890987	no
PGSC0003DMT400047825	0.348318	0.644685	0.888188	no
PGSC0003DMT400046645	2.29476	4.18716	0.867626	no
PGSC0003DMT400080427	7.59996	13.2066	0.797199	no
PGSC0003DMT400029257	0.628279	1.01815	0.696471	no
PGSC0003DMT400000932	0.120015	0.171732	0.516945	no
PGSC0003DMT400072272	3.18822	4.45514	0.482718	no
PGSC0003DMT400034372	26.156	36.1259	0.465892	no
PGSC0003DMT400014983	15.4585	21.0815	0.447579	no
PGSC0003DMT400005085	2.61776	3.5683	0.446902	no
PGSC0003DMT400034878	4.66142	6.09849	0.387681	no
PGSC0003DMT400060594	2.1234	2.75692	0.376683	no
PGSC0003DMT400017844	4.51429	5.83979	0.371418	no
PGSC0003DMT400009926	1.87119	2.40624	0.362823	no
PGSC0003DMT400065797	5.63164	7.178	0.350027	no
PGSC0003DMT400069644	1.49441	1.881	0.331927	no
PGSC0003DMT400055763	2.88032	3.55351	0.303018	no
PGSC0003DMT400022771	9.58539	11.648	0.281175	no
PGSC0003DMT400070549	0.757775	0.911909	0.267121	no
PGSC0003DMT400052395	1.7128	1.96311	0.196787	no
PGSC0003DMT400058425	2.17435	2.47398	0.186244	no
PGSC0003DMT400011167	3.41273	3.86851	0.180849	no
PGSC0003DMT400072258	0.999027	1.12387	0.169883	no
PGSC0003DMT400017845	9.11227	10.1383	0.15393	no
PGSC0003DMT400057690	1.75092	1.92752	0.138635	no
PGSC0003DMT400083076	8.87377	9.5447	0.105154	no
PGSC0003DMT400047415	0.152467	0.158868	0.0593293	no
PGSC0003DMT400028231	6.77965	6.99751	0.0456302	no
PGSC0003DMT400063862	0.295765	0.294202	-0.00764155	no
PGSC0003DMT400003347	0.460445	0.447173	-0.0421944	no
PGSC0003DMT400035941	2.50342	2.4079	-0.0561283	no
PGSC0003DMT400007899	3.09925	2.92344	-0.0842523	no
PGSC0003DMT400045182	0.28375	0.266245	-0.0918648	no
PGSC0003DMT400023322	8.26911	7.73501	-0.09633	no
PGSC0003DMT400014418	6.90771	6.36698	-0.117599	no
PGSC0003DMT400089342	0.283892	0.255652	-0.15116	no
PGSC0003DMT400047219	0.165526	0.147174	-0.169529	no
PGSC0003DMT400003382	7.49061	6.53694	-0.196468	no
PGSC0003DMT400015803	9.40194	8.20379	-0.196667	no
PGSC0003DMT400079416	0.709691	0.598281	-0.246369	no
PGSC0003DMT400062437	0.0590314	0.0496588	-0.249435	no
PGSC0003DMT400011748	0.785757	0.65828	-0.255383	no
PGSC0003DMT400064306	45.3962	37.6971	-0.268118	no
PGSC0003DMT400042007	3.32727	2.72871	-0.286121	no
PGSC0003DMT400015156	1.71057	1.39798	-0.291134	no
PGSC0003DMT400058426	3.02608	2.27959	-0.408674	no
PGSC0003DMT400023321	1.88921	1.41261	-0.419423	no
PGSC0003DMT400069921	10.429	7.70125	-0.437439	no
PGSC0003DMT400020979	0.180809	0.12836	-0.494269	no
PGSC0003DMT400000094	1.26612	0.857319	-0.56251	no
PGSC0003DMT400003349	1.88336	1.24345	-0.598962	no
PGSC0003DMT400008569	68.3919	42.9815	-0.670111	no
PGSC0003DMT400016394	0.447645	0.280517	-0.674268	no
PGSC0003DMT400020635	0.465176	0.290985	-0.676834	no
PGSC0003DMT400029376	0.510527	0.313407	-0.703949	no
PGSC0003DMT400085829	0.0348827	0.0208309	-0.743786	no
PGSC0003DMT400018841	4.81042	2.56052	-0.909726	no
PGSC0003DMT400029953	50.0071	25.0818	-0.995495	no
PGSC0003DMT400036284	38.3088	18.9586	-1.01483	no
PGSC0003DMT400068481	0.0610342	0.0292368	-1.06183	no
PGSC0003DMT400007336	0.0768177	0.0346338	-1.14926	no
PGSC0003DMT400014383	1.50419	0.606556	-1.31027	no
PGSC0003DMT400044362	11.3612	4.11632	-1.46469	no
PGSC0003DMT400051682	15.5939	5.15448	-1.59709	no
PGSC0003DMT400022402	0.0187201	0.00603235	-1.6338	no
PGSC0003DMT400003796	14.4871	4.34757	-1.73649	no
PGSC0003DMT400031607	3.1681	0.803946	-1.97845	no
PGSC0003DMT400035748	0.389948	0.0944685	-2.04538	no
PGSC0003DMT400022009	0.111296	0.0259276	-2.10184	no
PGSC0003DMT400062927	0.0326043	0.00561081	-2.53878	no
PGSC0003DMT400027243	0.0144705	0.00236589	-2.61266	no
