# Supplementary material for: Analysis of Key Genes Involved in Potato Anthocyanin Biosynthesis Based on Genomics and Transcriptomics Data
Source: Front Plant Sci. 2019 May 14;10:603. doi: 10.3389/fpls.2019.00603 (PMC6527903; doi:10.3389/fpls.2019.00603)
Supplement: TABLE S4 — The results of GO and KEGG analysis related to anthocyanin biosynthesis and accumulation based on transcriptome data. [file Table_4.XLSX]

## Sheet: Sheet1
Genes	Genes_name	GO	KEGG	Colorless	Colored	log2(fold_change)	Significant
PGSC0003DMT400001124	flavonoid 3',5'-hydroxylase (F3'5'H)	GO:0046906	KEGG:00941+1.14.14.81	4.01545	45.5897	3.50507	yes
PGSC0003DMT400009402	peroxidase (POX)	GO:0004601|GO:0016684|GO:0046906	KEGG:00940+1.11.1.7	1.48304	7.8981	2.41295	no
PGSC0003DMT400009404	peroxidase (POX)	GO:0004601|GO:0016684|GO:0046906	KEGG:00940+1.11.1.7	0.0165431	7.44594	8.81408	no
PGSC0003DMT400009606	peroxidase (POX)	GO:0004601|GO:0016684|GO:0046906	KEGG:00940+1.11.1.7	0.0800429	0.00750853	-3.41417	no
PGSC0003DMT400010469	peroxidase (POX)	GO:0004601|GO:0016684|GO:0046906	KEGG:00940+1.11.1.7	0.0174391	0.109045	2.64453	no
PGSC0003DMT400013520	peroxidase (POX)	GO:0004601|GO:0016684|GO:0046906	KEGG:00940+1.11.1.7	0.0725599	0.486523	2.74526	no
PGSC0003DMT400018441	hydroxycinnamoyl-CoA shikimate/quinate hydroxycinnamoyl transferase (HCT)	GO:0016747	KEGG:00940+2.3.1.133|KEGG:00941+2.3.1.133	0.814739	2.78371	1.7726	yes
PGSC0003DMT400018861	hydroxycinnamoyl-CoA shikimate/quinate hydroxycinnamoyl transferase (HCT)		KEGG:00940+2.3.1.133|KEGG:00941+2.3.1.133	0.0796172	2.40262e-06	-15.0162	no
PGSC0003DMT400022254	chalcone synthase (CHS)	GO:0016747	KEGG:00941+2.3.1.74	0.734069	8.07181	3.45891	no
PGSC0003DMT400022255	chalcone synthase (CHS)	GO:0016747	KEGG:00941+2.3.1.74	0.189994	2.35925	3.6343	yes
PGSC0003DMT400026090	peroxidase (POX)		KEGG:00940+1.11.1.7	0.00586094	0.0902479	3.94469	no
PGSC0003DMT400032640	hydroxycinnamoyl-CoA shikimate/quinate hydroxycinnamoyl transferase (HCT)	GO:0016747	KEGG:00940+2.3.1.133|KEGG:00941+2.3.1.133	0.00316317	0.108652	5.1022	no
PGSC0003DMT400038182	peroxidase (POX)		KEGG:00940+1.11.1.7	0.0047097	0.146161	4.95578	no
PGSC0003DMT400038889	peroxidase (POX)	GO:0004601|GO:0016684|GO:0046906	KEGG:00940+1.11.1.7	0.419979	0.104709	-2.00394	no
PGSC0003DMT400048100	caffeoyl-CoA O-methyltransferase		KEGG:00940+2.1.1.104	0.496454	4.94488	3.3162	yes
PGSC0003DMT400048100	caffeoyl-CoA O-methyltransferase		KEGG:00941+2.1.1.104	0.496454	4.94488	3.3162	yes
PGSC0003DMT400055488	phenylalanine ammonia-lyase (PAL)	GO:0016829	KEGG:00940+4.3.1.24	34.5433	42.9589	0.31455	no
PGSC0003DMT400055489	phenylalanine ammonia-lyase (PAL)	GO:0016829	KEGG:00940+4.3.1.24	78.5206	137.205	0.80519	no
PGSC0003DMT400058061	peroxidase (POX)	GO:0004601|GO:0016684|GO:0046906	KEGG:00940+1.11.1.7	0.0330434	1.49585	5.50046	no
PGSC0003DMT400062326	peroxidase (POX)	GO:0004601|GO:0016684|GO:0046906	KEGG:00940+1.11.1.7	0.180183	5.42664	4.91253	yes
PGSC0003DMT400062403	peroxidase (POX)		KEGG:00940+1.11.1.7	0.109806	0.0270512	-2.02119	no
PGSC0003DMT400064269	peroxidase (POX)	GO:0004601|GO:0016684|GO:0046906	KEGG:00940+1.11.1.7	0.18411	1.66432	3.17629	no
PGSC0003DMT400064555	peroxidase (POX)		KEGG:00940+1.11.1.7	2.19026	0.302465	-2.85626	yes
PGSC0003DMT400065498	peroxidase (POX)		KEGG:00940+1.11.1.7	0.0123802	0.405032	5.03193	no
PGSC0003DMT400065517	peroxidase (POX)	GO:0004601|GO:0016684|GO:0046906	KEGG:00940+1.11.1.7	0.0090172	0.00175421	-2.36186	no
PGSC0003DMT400078121	peroxidase (POX)		KEGG:00940+1.11.1.7	0.0285005	0.287327	3.33364	no
PGSC0003DMT400089776	cinnamyl-alcohol dehydrogenase		KEGG:00940+1.1.1.195	0.148364	2.15252	3.85881	yes
