# Supplementary material for: Analysis of Key Genes Involved in Potato Anthocyanin Biosynthesis Based on Genomics and Transcriptomics Data
Source: Front Plant Sci. 2019 May 14;10:603. doi: 10.3389/fpls.2019.00603 (PMC6527903; doi:10.3389/fpls.2019.00603)
Supplement: TABLE S5 — RNA sequencing data regrouping. [file Table_5.XLSX]

## Sheet: Sheet1
Colored			Colorless
Accession number	Potato varieties		Accession number	Potato varieties
SRR1200976	Hei Meiren		SRR1170971	Xin Daping
SRR1200977	Hei Meiren		SRR1200975	Xin Daping
SRR5970148	Russet Norkotah		SRR5970139	Missaukee
SRR5970131	Russet Norkotah		SRR5970140	Missaukee
SRR5970132	Russet Norkotah		SRR5970141	Kalkaska
SRR2989611	Russet Burbank		SRR5970142	Kalkaska
SRR2989612	Russet Burbank		SRR5970143	Atlantic
SRR2989613	Russet Burbank		SRR5970144	Atlantic
SRR2989614	Russet Burbank		SRR5970149	Superior
SRR2989635	Russet Burbank		SRR5970150	Superior
SRR2989636	Russet Burbank		SRR5970129	Missaukee
SRR2989637	Russet Burbank		SRR5970130	Missaukee
SRR2989638	Russet Burbank		SRR5970133	Atlantic
SRR2126855	Andigena		SRR5970134	Atlantic
SRR2126856	Andigena		SRR5970135	Kalkaska
SRR2126915	Andigena		SRR5970136	Kalkaska
SRR2126975	Andigena		SRR5970137	Snowden
SRR2127278	Andigena		SRR5970138	Snowden
SRR2127279	Andigena		SRR5970145	Superior
SRR2127280	Andigena		SRR5970146	Superior
SRR2127289	Andigena		SRR2989603	Shepody
			SRR2989604	Shepody
			SRR2989605	Shepody
			SRR2989606	Shepody
			SRR2989619	Atlantic
			SRR2989620	Atlantic
			SRR2989621	Atlantic
			SRR2989622	Atlantic
			SRR2989627	Shepody
			SRR2989628	Shepody
			SRR2989629	Shepody
			SRR2989630	Shepody
			SRR2989643	Atlantic
			SRR2989644	Atlantic
			SRR2989645	Atlantic
			SRR2989646	Atlantic
