# Supplementary material for: Analysis of Key Genes Involved in Potato Anthocyanin Biosynthesis Based on Genomics and Transcriptomics Data
Source: Front Plant Sci. 2019 May 14;10:603. doi: 10.3389/fpls.2019.00603 (PMC6527903; doi:10.3389/fpls.2019.00603)
Supplement: TABLE S6 — Primers used in this experiment. [file Table_6.XLSX]

## Sheet: Sheet1
	Gene name	Primer sequence (5'-3')	Amplicon length	Annealing temperature	Cycles
Semi-quantitative RT-PCR	PGSC0003DMT400036281-F	GCAAGCCAATGCCATAATAAGA	302bp	57.5℃	27
	PGSC0003DMT400036281-R	ATTCATCCCAACCACCATCACC
	PGSC0003DMT400040774-F	TTAGGGAACAAGTGGTCTCA	307bp	57.5℃	27
	PGSC0003DMT400040774-R	GATAGCCGTCCATAGTCATT
	PGSC0003DMT400055148-F	TGAGTATCGGTAGTAGGTGG	389bp	57.5℃	27
	PGSC0003DMT400055148-R	ATTGGTGGAGCTAATTTGAC
	PGSC0003DMT400009404-F	TGGCATAGTCTCCTGTGCTGATA	215bp	57.5℃	27
	PGSC0003DMT400009404-R	GAGCGACAAGGTCTTCAAGTGATA
	PGSC0003DMT400055488-F	GGGTTATGGATAGTATGAGTAAAGG	354bp	57.5℃	27
	PGSC0003DMT400055488-R	CAGCAATGTAGGACAGAGGGAC
	PGSC0003DMT400055489-F	GTCATCCGTGCAGCAACTAA	307bp	57.5℃	27
	PGSC0003DMT400055489-R	CCGAGCAGTAAGAAGCCATT
	PGSC0003DMT400062326-F	AACTTACCTGCTCCATCCTT	240bp	57.5℃	27
	PGSC0003DMT400062326-R	ATTGCTATCACTGTTGGGTTT
	PGSC0003DMT400062403-F	TCATACAGTTGGAATCGCACAT	359bp	57.5℃	27
	PGSC0003DMT400062403-R	TTTTCCTAATTTCTCCAGCACTC
	PGSC0003DMT400064555-F	AGGGATGCTGTTGTCTTGAGTG	259bp	57.5℃	27
	PGSC0003DMT400064555-R	TAGTGGAGTCTTGGTTCGGGTA
	Reference_gene_EF-1α-F	ATTGGAAACGGATATGCTCCA	101bp	57.5℃	27
	Reference_gene_EF-1α-R	TCCTTACCTGAACGCCTGTCA
Gene clone	stAN1-like_clone-F	ATGACTTCACATGTAATGATCA	798bp	51℃	36
	stAN1-like_clone-R	TTAATTAAGTAGATTCCATATATCA
	PAL-like_clone-F	ATGGCATCAATTGCACAAAATGGACA	2169bp	52.5℃	36
	PAL-like_clone-R	CTAGCAAATTGGAAGAGGAGC
